# Supplementary material for: High-throughput microbial culturomics using automation and machine learning
Source: Nat Biotechnol. 2023 Feb 20;41(10):1424–33. doi: 10.1038/s41587-023-01674-2 (PMC10567565; doi:10.1038/s41587-023-01674-2)
Supplement: Supplementary file 3 — Supplementary Tables 1–11. [file 41587_2023_1674_MOESM3_ESM.xlsx]

## Sheet: Table description
Description of Supplementary Tables
Table S1: Detailed setup of CAMII system and cost breakdown.
Table S2: Cost analysis of high-throughput colony isolation, genomic DNA extraction, 16S rRNA sequencing and whole genome sequencing.
Table S3: Definition of 14 colony morphological features extracted from trans-illuminated and epi-illuminated images.
Table S4: Summary of feces samples used in this study.
Table S5: Prevalence and average relative abundance in original feces samples of isolated ASV.
Table S6: Under-cultured ASVs with average relative abundance > 0.1% in original feces samples.
Table S7: Isolates of novel species that not been cultivated in other isolates reference collections but found in MAG reference collection at >95% genome-wide ANI.
Table S8: Summary of responses to nearby colonies for different ASVs.
Table S9: Metadata of isolates with high-quality genomes generated in this study.
Table S10: Summary of horizontal gene transfer (HGT) events identified in individual H1.
Table S11: Sequences of primers used for 16S rRNA sequencing in this study.

## Sheet: S1
Setup		Major part		Supplier	Model	Units	Price per unit	Price total	Note
CAMII system setup	Hardware	Basic setup	Microplate handler	Hudson Robotics	PlateCrane SciClops	1	38100	38100	-
			Extra univeral plate stack	Hudson Robotics	-	3	735	2205	-
			Extra univeral lid nest	Hudson Robotics	-	3	425	1275	-
			Barcode reader, fixed mount	Zebra	DS457	1	4095	4095	Integrated by Hudson Robotics
		Colony imaging and picking	Colony imaging and picking base	Norgren Systems	RapidPick MP (CP7200)	1	103950	103950	Integrated by Hudson Robotics
			Secondary light controller	Hudson Robotics	-	1	1850	1850	-
			Dual destination nest	Hudson Robotics	-	1	7500	7500	-
		Automatic media dispensing	Microplate reagent dispenser	Hudson Robotics	Micro10x	1	12000	12000	-
			8-way modular fluid valve	Hamilton Company	RS-232	1	3350	3350	Integrated by Hudson Robotics
			Dispense manifold, 12-channel	Hudson Robotics	-	1	1150	1150	-
		Adhesive Seal Automated Microplate Sealer		Brandel	RSH-4000	1	30600	30600	Integrated by Hudson Robotics
		Automated plate seal remover		Brooks Life Sciences	X-Peel	1	23795	23795	Integrated by Hudson Robotics
		Microplate spectrophotometer		BioTek	Powerwave HT	1	14178	14178	Integrated by Hudson Robotics
	Base	Base for RapidPick MP colony picker		Hudson Robotics	-	1	1350	1350	-
		Sliding base for plate sealer		Hudson Robotics	-	1	3950	3950	-
		Double stack base for dispenser and plate reader		Hudson Robotics	-	1	2700	2700	-
		Rotating base for plate desealer		Hudson Robotics	-	1	3950	3950	-
		SciClops stack base for 5 stacks and 3 lid nests		Hudson Robotics	-	1	1850	1850	-
							Total	257848
Anaerobic setup		Custom vinyl anaerobic chamber with workbench		Coy Laboratory Products		1	10500	10500	-
		Atmosphere filtration system, HEPA		Coy Laboratory Products	-	1	2930.66	2930.66	-
		Anaerobic monitor		Coy Laboratory Products	CAM-12	1	3672.17	3672.17	-
		3-port airlock		Coy Laboratory Products	-	1	1560.59	1560.59	-
		Anaerobic gas Infuser		Coy Laboratory Products	-	1	3651.53	3651.53	-
		Automatic dehumidifier, large capacity		Coy Laboratory Products	-	1	3358.1	3358.1	-
		Hydrogen sulfide removal column with trilayer		Coy Laboratory Products	-	1	3485.25	3485.25	-
		Heated catalyst fan box		Coy Laboratory Products	-	3	1180.23	3540.69	-
							Total	32699

## Sheet: S2
	Consumables	# of units	Cost ($)	Isolates per unit	Cost per sample (CPS)
Colony isolation	Nunc™ OmniTray™ Single-Well Plate [Thermo 264728]	90	363	40	0.100833
	384-well optical plates [Fisher 12-566-2]	30	397.8	128	0.103594
	Finntip™ Pipette Tips [Thermo 9400360]	1000	59.36	1	0.05936
	mGAM media for plates and isolation [HyServe 05433]	100	67	3300	0.00020303
	Scinomix 384-well pin replicators [Fisher NC1286581]	120	501.15	384	0.0108757
	Total CPS				0.274866
Genomic DNA extraction	Corning™ 384-well deep-well plates [Fisher 07-202-505]	50	219.89	384	0.0114526
	AxyMats™384-well Sealing Mat [Corning AM-384-DW-SQ]	50	496.67	384	0.0258682
	Finntip™ Pipette Tips [Thermo 9400360]	1000	59.36	0.5	0.11872
	Hard-Shell® 384-well PCR plates [Bio-rad HSP3801]	50	327	384	0.0170313
	Proteinase K [Lucigen MPRK092]	2000	165	19.2	0.00429688
	Total CPS				0.177369
Isolates 16SV4 sequencing	Hard-Shell® 384-well PCR plates [Bio-rad HSP3801]	50	327	384	0.0170313
	Scinomix 384-well pin replicators [Fisher NC1286581]	120	501.15	384	0.0108757
	NEBNext® Q5® Hot Start HiFi PCR Master Mix [NEB M0543L]	6250	288	0.5	0.09216
	E-Gel™ EX Agarose Gels, 2% [Thermo G501802]	18	275	1536	0.00994647
	Wizard® SV Gel and PCR Clean-Up System [Promega A9285]	1000	1770	384	0.00460937
	Qubit™ dsDNA HS Assay Kit [Thermo Q32854]	500	320	384	0.00166667
	16SV4 Primer set	-	-	-	-
	Nuclease free water	-	-	-	-
	CPS for library construction				0.136289
	MiSeq Reagent Micro Kit v2 (300-cycles) [Illumina MS-103-1002]	1	490	1536	0.31901
	Total CPS				0.4553
Isolates WGS	Illumina Tagment DNA Enzyme and Buffer [Illumina 20034198]	650	6272	5	1.92985
	KAPA HiFi HotStart Library Amp Kit [Roche 07958960001]	6250	552	0.111111	0.79488
	E-Gel™ EX Agarose Gels, 2% [Thermo G501802]	18	275	384	0.0397859
	Wizard® SV Gel and PCR Clean-Up System [Promega A9285]	1000	1770	48	0.036875
	SYBR™ Green I Nucleic Acid Gel Stain [Thermo S7585]	-	-	-	-
	Nextera Primer set	-	-	-	-
	Nuclease free water	-	-	-	-
	PCR plate & pipette tips	-	-	-	-
	CPS for library construction				2.80139
	Qubit™ dsDNA HS Assay Kit [Thermo Q32854]	500	320	48	0.0133333
	MiSeq Reagent Nano Kit v2 (300-cycles) for normalization [Illumina MS-103-1002]	1	325	1536	0.211589
	E-Gel™ EX Agarose Gels, 2% [Thermo G501802]	18	275	384	0.0397859
	Wizard® SV Gel and PCR Clean-Up System [Promega A9285]	1000	1770	48	0.036875
	Cost for library normalization				0.301583
	Qubit™ dsDNA HS Assay Kit [Thermo Q32854]	500	320	48	0.0133333
	HiSeq lane sequencing (PE 2x150bp)	1	1300	400	3.25
	Total CPS				6.3663

## Sheet: S3
Morphological feature	Definition	Unit or Range	Value
			Low	High
Area	the area of colony's contour	pixel	smaller area	larger area
Perimeter	the arc length of colony's contour	pixel	shorter perimeter	longer perimeter
Radius	the median value of distances between points on contour and center of colony	pixel	smaller radius	larger radius
Circularity	(4 * Pi * Area) / (Perimeter ^ 2)	0 to 1	less circular	more circular
Convexity	Area / (the area of convex hull of colony's contour)	0 to 1	less convex	more convex
Inertia	standard elongation of colony's contour defined in [1]	0 to 1	more ellipse-like	more circle-like
Gray(mean)	mean of pixel values at gray scale of trans-illuminated colony	0 to 255	denser in trans-illumination	fainter in trans-illumination
R(mean)	mean of pixel values at Red channel of epi-illuminated colony	0 to 255	less Red in epi-illumination	more Red in epi-illumination
G(mean)	mean of pixel values at Green channel of epi-illuminated colony	0 to 255	less Green in epi-illumination	more Green in epi-illumination
B(mean)	mean of pixel values at Blue channel of epi-illuminated colony	0 to 255	less Blue in epi-illumination	more Blue in epi-illumination
Gray(std)	standard deviation of pixel values at gray scale of trans-illuminated colony	-	less gradient/variance within the colony	less gradient/variance within the colony
R(std)	standard deviation of pixel values at Red channel of epi-illuminated colony	-
G(std)	standard deviation of pixel values at Green channel of epi-illuminated colony	-
B(std)	standard deviation of pixel values at Blue channel of epi-illuminated colony	-
Reference: [1] Stojmenović, Miloš, and Joviša Žunić. "Measuring elongation from shape boundary." Journal of Mathematical Imaging and Vision 30.1 (2008): 73-85.

## Sheet: S4
Feces sample	Individual of origin
H1t1	H1
H1t4	H1
H1t5	H1
H2t1	H2
H3t1	H3
H3t2	H3
H4t1	H4
H5t1	H5
H6t1	H6
H9t1	H9
H10t1	H10
H11t1	H11
H12t1	H12
H13t1	H13
H14t1	H14
HB11	HB11
F1	F1
S0001	S0001
S0004	S0004
S0009	S0009
S0010	S0010
S0016	S0016
I1	I1

## Sheet: S5
ASV	# of individuals with isolates	Phylum	Class	Order	Family	Genus	Relative abundance (Mean)	Relative abundance (S.D.)
ASV8	18	Actinobacteria	Coriobacteriia	Eggerthellales	Eggerthellaceae	Eggerthella	0.00361076	0.00759685
ASV1	17	Actinobacteria	Actinobacteria	Bifidobacteriales	Bifidobacteriaceae	Bifidobacterium	0.121196	0.223247
ASV18	16	Bacteroidetes	Bacteroidia	Bacteroidales	Bacteroidaceae	Bacteroides	0.00408812	0.00953169
ASV2	16	Proteobacteria	Gammaproteobacteria	Enterobacterales	Enterobacteriaceae	Escherichia/Shigella	0.00250449	0.00561157
ASV9	16	Actinobacteria	Coriobacteriia	Coriobacteriales	Coriobacteriaceae	Collinsella	0.0156428	0.0178688
ASV21	15	Bacteroidetes	Bacteroidia	Bacteroidales	Bacteroidaceae	Bacteroides	0.00279029	0.00418554
ASV11	14	Bacteroidetes	Bacteroidia	Bacteroidales	Bacteroidaceae	Bacteroides	0.00250199	0.00375866
ASV6	14	Bacteroidetes	Bacteroidia	Bacteroidales	Bacteroidaceae	Phocaeicola	0.0197445	0.0266048
ASV10	13	Bacteroidetes	Bacteroidia	Bacteroidales	Bacteroidaceae	Bacteroides	0.00395965	0.0119637
ASV19	13	Bacteroidetes	Bacteroidia	Bacteroidales	Bacteroidaceae	Bacteroides	0.00207963	0.00335216
ASV56	13	Actinobacteria	Coriobacteriia	Eggerthellales	Eggerthellaceae	Adlercreutzia	0.00049015	0.000584686
ASV7	13	Firmicutes	Bacilli	Bacillales	Staphylococcaceae	Staphylococcus	0.000192046	0.00063431
ASV17	12	Bacteroidetes	Bacteroidia	Bacteroidales	Bacteroidaceae	Phocaeicola	0.0124172	0.0201452
ASV4	12	Actinobacteria	Actinobacteria	Bifidobacteriales	Bifidobacteriaceae	Bifidobacterium	0.0168417	0.0271961
ASV5	12	Bacteroidetes	Bacteroidia	Bacteroidales	Bacteroidaceae	Bacteroides	0.00868518	0.0246318
ASV23	11	Bacteroidetes	Bacteroidia	Bacteroidales	Porphyromonadaceae	Parabacteroides	0.00226049	0.00364133
ASV3	11	Bacteroidetes	Bacteroidia	Bacteroidales	Bacteroidaceae	Bacteroides	0.00537283	0.0117928
ASV30	11	Firmicutes	Negativicutes	Acidaminococcales	Acidaminococcaceae	Phascolarctobacterium	0.0068083	0.0125753
ASV24	10	Actinobacteria	Actinobacteria	Bifidobacteriales	Bifidobacteriaceae	Bifidobacterium	0.0151632	0.059839
ASV36	10	Firmicutes	Clostridia	Clostridiales	Lachnospiraceae	Coprococcus	0.00277922	0.00310185
ASV39	10	Firmicutes	Clostridia	Clostridiales	Ruminococcaceae	Faecalibacterium	0.0256728	0.0382978
ASV44	10	Firmicutes	Clostridia	Clostridiales	Lachnospiraceae	Blautia	0.0334372	0.033345
ASV170	9	Proteobacteria	Betaproteobacteria	Burkholderiales	Burkholderiaceae	Ralstonia	7.06919e-06	3.80688e-05
ASV41	9	Firmicutes	Clostridia	Clostridiales	Lachnospiraceae	Blautia	0.0138626	0.0145468
ASV48	9	Firmicutes	Clostridia	Clostridiales	Peptoniphilaceae	Finegoldia	4.28829e-05	0.000181208
ASV68	9	Bacteroidetes	Bacteroidia	Bacteroidales	Odoribacteraceae	Odoribacter	0.00135556	0.00207766
ASV16	8	Bacteroidetes	Bacteroidia	Bacteroidales	Bacteroidaceae	Bacteroides	0.00151811	0.00374498
ASV22	8	Bacteroidetes	Bacteroidia	Bacteroidales	Bacteroidaceae	Bacteroides	0.00889767	0.020778
ASV32	8	Firmicutes	Clostridia	Clostridiales	Lachnospiraceae	Dorea	0.00789975	0.00810204
ASV40	8	Firmicutes	Clostridia	Clostridiales	Lachnospiraceae	Agathobacter	0.0233903	0.0268407
ASV57	8	Actinobacteria	Coriobacteriia	Eggerthellales	Eggerthellaceae	Gordonibacter	7.77162e-05	0.000173882
ASV74	8	Firmicutes	Erysipelotrichia	Erysipelotrichales	Erysipelatoclostridiaceae	Erysipelatoclostridium	0.00174768	0.00436935
ASV106	7	Firmicutes	Clostridia	Clostridiales	Lachnospiraceae	Anaerostipes	0.0114781	0.0117251
ASV61	7	Bacteroidetes	Bacteroidia	Bacteroidales	Bacteroidaceae	Bacteroides	0.000314324	0.000694574
ASV65	7	Bacteroidetes	Bacteroidia	Bacteroidales	Porphyromonadaceae	Parabacteroides	0.000292828	0.000633518
ASV96	7	Firmicutes	Clostridia	Clostridiales	Ruminococcaceae	Ruminococcus	0.0164279	0.0295554
ASV105	6	Proteobacteria	Deltaproteobacteria	Desulfovibrionales	Desulfovibrionaceae	Bilophila	0.00120132	0.00237036
ASV12	6	Bacteroidetes	Bacteroidia	Bacteroidales	Bacteroidaceae	Bacteroides	0.00310721	0.00624167
ASV13	6	Bacteroidetes	Bacteroidia	Bacteroidales	Porphyromonadaceae	Parabacteroides	0.00039813	0.000894395
ASV132	6	Firmicutes	Clostridia	Clostridiales	Ruminococcaceae	Dysosmobacter	0.00222239	0.00296104
ASV139	6	Firmicutes	Clostridia	Clostridiales	Ruminococcaceae	Flavonifractor	0.000341205	0.000538753
ASV14	6	Firmicutes	Bacilli	Lactobacillales	Enterococcaceae	Enterococcus	0.000553518	0.00123005
ASV145	6	Firmicutes	Clostridia	Clostridiales	Lachnospiraceae	Enterocloster	2.34573e-05	4.40331e-05
ASV203	6	Proteobacteria	Betaproteobacteria	Burkholderiales	Comamonadaceae	Pelomonas	3.30898e-06	1.78194e-05
ASV258	6	Proteobacteria	Gammaproteobacteria	Pseudomonadales	Moraxellaceae	Enhydrobacter	1.48904e-05	8.01874e-05
ASV54	6	Firmicutes	Bacilli	Bacillales	Bacillaceae 1	Bacillus	7.45209e-06	2.5216e-05
ASV63	6	Firmicutes	Clostridia	Clostridiales	Ruminococcaceae	Clostridium IV	0.000616634	0.00219181
ASV76	6	Firmicutes	Clostridia	Clostridiales	Ruminococcaceae	Faecalibacterium	0.0314709	0.0345255
ASV84	6	Firmicutes	Clostridia	Clostridiales	Lachnospiraceae	Blautia	0.0113214	0.0188045
ASV97	6	Firmicutes	Clostridia	Clostridiales	Lachnospiraceae	Enterocloster	0.00042143	0.00112322
ASV102	5	Firmicutes	Clostridia	Clostridiales	Lachnospiraceae	Roseburia	0.000450759	0.000724825
ASV108	5	Actinobacteria	Actinobacteria	Bifidobacteriales	Bifidobacteriaceae	Bifidobacterium	0.00043815	0.00140586
ASV115	5	Firmicutes	Clostridia	Clostridiales	Lachnospiraceae	Roseburia	0.00696581	0.00972544
ASV122	5	Firmicutes	Clostridia	Clostridiales	Lachnospiraceae	Clostridium XlVa	6.91893e-05	0.000143435
ASV151	5	Firmicutes	Clostridia	Clostridiales	Lachnospiraceae	Anaerobutyricum	0.00573172	0.00591523
ASV161	5	Firmicutes	Clostridia	Clostridiales	Lachnospiraceae	Hungatella	0.000277265	0.00133166
ASV171	5	Firmicutes	Negativicutes	Veillonellales	Veillonellaceae	Veillonella	0.000206345	0.000671137
ASV193	5	Firmicutes	Clostridia	Clostridiales	Lachnospiraceae	Blautia	0.00548626	0.00761016
ASV198	5	Firmicutes	Clostridia	Clostridiales	Ruminococcaceae	Intestinimonas	6.35091e-05	0.000109302
ASV29	5	Actinobacteria	Coriobacteriia	Eggerthellales	Eggerthellaceae	Slackia	0.000728723	0.00214594
ASV66	5	Actinobacteria	Actinobacteria	Mycobacteriales	Corynebacteriaceae	Corynebacterium	1.70594e-05	6.97918e-05
ASV70	5	Actinobacteria	Coriobacteriia	Coriobacteriales	Coriobacteriaceae	Senegalimassilia	0.000787111	0.00241962
ASV88	5	Bacteroidetes	Bacteroidia	Bacteroidales	Bacteroidaceae	Bacteroides	0.000294134	0.0008038
ASV89	5	Proteobacteria	Betaproteobacteria	Burkholderiales	Sutterellaceae	Parasutterella	0.00269422	0.00375781
ASV98	5	Firmicutes	Clostridia	Clostridiales	Ruminococcaceae	Ruminococcus	0.0156673	0.0222152
ASV103	4	Bacteroidetes	Bacteroidia	Bacteroidales	Bacteroidaceae	Bacteroides	0.000451932	0.00148616
ASV113	4	Firmicutes	Clostridia	Clostridiales	Peptostreptococcaceae	Paraclostridium	2.33423e-05	7.48277e-05
ASV118	4	Actinobacteria	Coriobacteriia	Eggerthellales	Eggerthellaceae	Raoultibacter	1.33541e-05	4.14309e-05
ASV119	4	Actinobacteria	Actinobacteria	Mycobacteriales	Corynebacteriaceae	Corynebacterium	8.06608e-06	2.67322e-05
ASV162	4	Firmicutes	Clostridia	Clostridiales	Lachnospiraceae	Anaerostipes	0.00322679	0.00505852
ASV163	4	Firmicutes	Erysipelotrichia	Erysipelotrichales	Erysipelotrichaceae	Longicatena	0.000471741	0.00161931
ASV179	4	Proteobacteria	Gammaproteobacteria	Pseudomonadales	Moraxellaceae	Acinetobacter	8.9862e-07	4.83922e-06
ASV20	4	Actinobacteria	Coriobacteriia	Eggerthellales	Eggerthellaceae	Eggerthella	0.000858174	0.00452213
ASV244	4	Firmicutes	Clostridia	Clostridiales	Lachnospiraceae	Enterocloster	9.03691e-05	0.000133419
ASV28	4	Firmicutes	Bacilli	Lactobacillales	Lactobacillaceae	Lacticaseibacillus	0.00253271	0.00890115
ASV34	4	Firmicutes	Bacilli	Lactobacillales	Lactobacillaceae	Ligilactobacillus	6.52056e-05	0.000148852
ASV346	4	Proteobacteria	Betaproteobacteria	Burkholderiales	Comamonadaceae	Acidovorax	4.51225e-07	2.42992e-06
ASV415	4	Proteobacteria	Gammaproteobacteria	Pseudomonadales	Pseudomonadaceae	Pseudomonas	0	0
ASV46	4	Firmicutes	Bacilli	Lactobacillales	Lactobacillaceae	Lactobacillus	4.28024e-05	0.000151455
ASV47	4	Bacteroidetes	Bacteroidia	Bacteroidales	Bacteroidaceae	Bacteroides	0.000510037	0.00190871
ASV498	4	Proteobacteria	Betaproteobacteria	Burkholderiales	Comamonadaceae	Roseateles	0	0
ASV50	4	Firmicutes	Negativicutes	Acidaminococcales	Acidaminococcaceae	Acidaminococcus	0.000456196	0.00136573
ASV53	4	Bacteroidetes	Bacteroidia	Bacteroidales	Bacteroidaceae	Bacteroides	0.000794808	0.0024058
ASV55	4	Firmicutes	Bacilli	Lactobacillales	Lactobacillaceae	Lacticaseibacillus	0.000388735	0.00167812
ASV69	4	Bacteroidetes	Bacteroidia	Bacteroidales	Porphyromonadaceae	Parabacteroides	0.000406481	0.00087583
ASV72	4	Proteobacteria	Gammaproteobacteria	Enterobacterales	Enterobacteriaceae	Klebsiella	0.000209179	0.000394098
ASV82	4	Firmicutes	Clostridia	Clostridiales	Lachnospiraceae	Coprococcus	0.00493051	0.0108816
ASV90	4	Firmicutes	Clostridia	Clostridiales	Lachnospiraceae	Hungatella	0.000798	0.00412161
ASV99	4	Firmicutes	Clostridia	Clostridiales	Lachnospiraceae	Enterocloster	8.53491e-05	0.000280354
ASV110	3	Firmicutes	Clostridia	Clostridiales	Lachnospiraceae	Lachnospiracea_incertae_sedis	0.00510377	0.0118383
ASV124	3	Firmicutes	Clostridia	Clostridiales	Peptoniphilaceae	Peptoniphilus	1.70704e-05	4.91731e-05
ASV131	3	Firmicutes	Bacilli	Lactobacillales	Streptococcaceae	Streptococcus	0.000250252	0.000410802
ASV137	3	Verrucomicrobia	Verrucomicrobiae	Verrucomicrobiales	Akkermansiaceae	Akkermansia	0.00272074	0.00900458
ASV150	3	Firmicutes	Clostridia	Clostridiales	Lachnospiraceae	Lachnospiracea_incertae_sedis	0.00463508	0.00624569
ASV157	3	Firmicutes	Clostridia	Clostridiales	Lachnospiraceae	Roseburia	0.00215334	0.00347712
ASV172	3	Firmicutes	Bacilli	Lactobacillales	Streptococcaceae	Lactococcus	0.000537459	0.000931797
ASV186	3	Firmicutes	Bacilli	Lactobacillales	Streptococcaceae	Streptococcus	2.73495e-05	5.34268e-05
ASV196	3	Firmicutes	Clostridia	Clostridiales	Lachnospiraceae	Lachnospiracea_incertae_sedis	0.000671542	0.000942478
ASV197	3	Firmicutes	Clostridia	Clostridiales	Lachnospiraceae	Lacrimispora	1.46104e-05	3.99703e-05
ASV201	3	Firmicutes	Clostridia	Clostridiales	Lachnospiraceae	Lachnospira	0.00258816	0.00462569
ASV204	3	Firmicutes	Clostridia	Clostridiales	Lachnospiraceae	Lachnospira	0.00300775	0.00342915
ASV27	3	Bacteroidetes	Bacteroidia	Bacteroidales	Bacteroidaceae	Bacteroides	0.00212953	0.0106299
ASV347	3	Actinobacteria	Coriobacteriia	Eggerthellales	Eggerthellaceae	Gordonibacter	4.49081e-05	0.000104253
ASV35	3	Bacteroidetes	Bacteroidia	Bacteroidales	Porphyromonadaceae	Parabacteroides	0.000932463	0.00211434
ASV37	3	Bacteroidetes	Bacteroidia	Bacteroidales	Bacteroidaceae	Bacteroides	0.00049251	0.00113123
ASV43	3	Proteobacteria	Betaproteobacteria	Burkholderiales	Sutterellaceae	Sutterella	0.000583611	0.00231511
ASV445	3	Actinobacteria	Actinobacteria	Micrococcales	Dermacoccaceae	Dermacoccus	0	0
ASV51	3	Bacteroidetes	Bacteroidia	Bacteroidales	Rikenellaceae	Alistipes	0.00141038	0.00203886
ASV580	3	Proteobacteria	Betaproteobacteria	Burkholderiales	Burkholderiaceae	Ralstonia	4.51225e-07	2.42992e-06
ASV588	3	Proteobacteria	Alphaproteobacteria	Rhodospirillales	Geminicoccaceae	Geminicoccus	7.08429e-07	3.815e-06
ASV62	3	Firmicutes	Clostridia	Clostridiales	Lachnospiraceae	Dorea	0.00239636	0.00282184
ASV67	3	Bacteroidetes	Bacteroidia	Bacteroidales	Rikenellaceae	Alistipes	0.000141499	0.000286566
ASV73	3	Bacteroidetes	Bacteroidia	Bacteroidales	Bacteroidaceae	Phocaeicola	0.0129222	0.050387
ASV92	3	Firmicutes	Bacilli	Lactobacillales	Streptococcaceae	Streptococcus	0.000512172	0.000895902
ASV101	2	Bacteroidetes	Bacteroidia	Bacteroidales	Odoribacteraceae	Butyricimonas	0.000279809	0.000851688
ASV111	2	Actinobacteria	Actinobacteria	Bifidobacteriales	Bifidobacteriaceae	Bifidobacterium	0.000899117	0.00204215
ASV116	2	Firmicutes	Negativicutes	Veillonellales	Veillonellaceae	Veillonella	0.00145789	0.00431742
ASV123	2	Bacteroidetes	Bacteroidia	Bacteroidales	Bacteroidaceae	Phocaeicola	0.000863418	0.00290346
ASV127	2	Bacteroidetes	Bacteroidia	Bacteroidales	Rikenellaceae	Alistipes	0.00196814	0.00343535
ASV128	2	Firmicutes	Clostridia	Clostridiales	Ruminococcaceae	Faecalibacterium	0.00179171	0.0042816
ASV133	2	Firmicutes	Negativicutes	Veillonellales	Veillonellaceae	Dialister	0.00175283	0.007119
ASV134	2	Firmicutes	Clostridia	Clostridiales	Lachnospiraceae	Mediterraneibacter	0.00264386	0.00293216
ASV140	2	Actinobacteria	Coriobacteriia	Eggerthellales	Eggerthellaceae	Gordonibacter	1.73259e-05	7.88474e-05
ASV141	2	Firmicutes	Clostridia	Clostridiales	Ruminococcaceae	Faecalibacterium	0.0154124	0.0304898
ASV143	2	Firmicutes	Clostridia	Clostridiales	Lachnospiraceae	Clostridium XlVa	0.00179148	0.00840901
ASV147	2	Bacteroidetes	Bacteroidia	Bacteroidales	Prevotellaceae	Prevotella	0.0252497	0.0549675
ASV149	2	Firmicutes	Clostridia	Clostridiales	Lachnospiraceae	Enterocloster	0.000946973	0.00134143
ASV159	2	Firmicutes	Clostridia	Clostridiales	Ruminococcaceae	Gemmiger	0.01145	0.0142638
ASV168	2	Firmicutes	Clostridia	Clostridiales	Lachnospiraceae	Kineothrix	7.89477e-07	4.25146e-06
ASV177	2	Actinobacteria	Coriobacteriia	Eggerthellales	Eggerthellaceae	Gordonibacter	3.55544e-05	0.000102727
ASV180	2	Firmicutes	Clostridia	Clostridiales	Ruminococcaceae	Flintibacter	0.000292779	0.000513685
ASV182	2	Firmicutes	Clostridia	Clostridiales	Ruminococcaceae	Ruthenibacterium	0.00209293	0.00436067
ASV183	2	Proteobacteria	Gammaproteobacteria	Pasteurellales	Pasteurellaceae	Haemophilus	0.000194836	0.000591152
ASV184	2	Firmicutes	Erysipelotrichia	Erysipelotrichales	Erysipelotrichaceae	Holdemania	6.65768e-05	9.45739e-05
ASV192	2	Firmicutes	Clostridia	Clostridiales	Lachnospiraceae	Faecalicatena	2.75764e-05	4.35794e-05
ASV200	2	Firmicutes	Clostridia	Clostridiales	Ruminococcaceae	Lawsonibacter	0.000465024	0.000517699
ASV205	2	Firmicutes	Clostridia	Clostridiales	Ruminococcaceae	Agathobaculum	8.52341e-05	0.000274737
ASV207	2	Cyanobacteria/Chloroplast	Chloroplast	Chloroplast	Streptophyta	Streptophyta	1.60333e-06	8.63418e-06
ASV231	2	Proteobacteria	Betaproteobacteria	Burkholderiales	Sutterellaceae	Sutterella	0.000229558	0.000876692
ASV238	2	Firmicutes	Clostridia	Clostridiales	Ruminococcaceae	Agathobaculum	0.00106549	0.00136965
ASV241	2	Firmicutes	Clostridia	Clostridiales	Lachnospiraceae	Ruminococcus2	0.00290162	0.00887243
ASV26	2	Firmicutes	Bacilli	Lactobacillales	Enterococcaceae	Enterococcus	0.000282739	0.00102559
ASV268	2	Firmicutes	Negativicutes	Veillonellales	Veillonellaceae	Veillonella	0.000107968	0.000493225
ASV278	2	Firmicutes	Clostridia	Clostridiales	Lachnospiraceae	Lactonifactor	3.48758e-05	0.000101418
ASV281	2	Deinococcus-Thermus	Deinococci	Deinococcales	Deinococcaceae	Deinococcus	0	0
ASV292	2	Actinobacteria	Actinobacteria	Actinomycetales	Actinomycetaceae	Schaalia	0.00025778	0.000463214
ASV295	2	Firmicutes	Clostridia	Clostridiales	Lachnospiraceae	Eisenbergiella	0.000718217	0.0030446
ASV316	2	Actinobacteria	Coriobacteriia	Coriobacteriales	Coriobacteriaceae	Collinsella	0.00018053	0.000709235
ASV325	2	Proteobacteria	Alphaproteobacteria	Rhizobiales	Bradyrhizobiaceae	Bradyrhizobium	0	0
ASV326	2	Actinobacteria	Actinobacteria	Mycobacteriales	Corynebacteriaceae	Corynebacterium	0	0
ASV335	2	Firmicutes	Clostridia	Clostridiales	Ruminococcaceae	Monoglobus	0.00161257	0.00197149
ASV351	2	Firmicutes	Clostridia	Clostridiales	Ruminococcaceae	Monoglobus	7.53967e-05	0.000174581
ASV352	2	Proteobacteria	Gammaproteobacteria	Pseudomonadales	Pseudomonadaceae	Pseudomonas	0	0
ASV360	2	Proteobacteria	Gammaproteobacteria	Pseudomonadales	Pseudomonadaceae	Pseudomonas	0	0
ASV383	2	Firmicutes	Clostridia	Clostridiales	Ruminococcaceae	Anaerotruncus	0.00016393	0.000800465
ASV408	2	Bacteroidetes	Bacteroidia	Bacteroidales	Bacteroidaceae	Bacteroides	6.06245e-05	0.000249722
ASV42	2	Actinobacteria	Actinobacteria	Bifidobacteriales	Bifidobacteriaceae	Bifidobacterium	0.000669072	0.00272053
ASV462	2	Proteobacteria	Betaproteobacteria	Burkholderiales	Comamonadaceae	Aquabacterium	0	0
ASV476	2	Proteobacteria	Betaproteobacteria	Neisseriales	Chromobacteriaceae	Formivibrio	0	0
ASV507	2	Proteobacteria	Gammaproteobacteria	Pseudomonadales	Moraxellaceae	Acinetobacter	0	0
ASV513	2	Proteobacteria	Betaproteobacteria	Burkholderiales	Comamonadaceae	Acidovorax	0	0
ASV561	2	Firmicutes	Clostridia	Clostridiales	Lachnospiraceae	Pseudobutyrivibrio	7.42192e-05	0.000234214
ASV571	2	Actinobacteria	Actinobacteria	Mycobacteriales	Nocardiaceae	Rhodococcus	2.06059e-05	0.000110966
ASV59	2	Bacteroidetes	Bacteroidia	Bacteroidales	Porphyromonadaceae	Parabacteroides	1.33799e-05	7.20531e-05
ASV652	2	Firmicutes	Clostridia	Clostridiales	Ruminococcaceae	Anaeromassilibacillus	3.98953e-05	0.000130603
ASV721	2	Firmicutes	Clostridia	Clostridiales	Ruminococcaceae	Pseudoflavonifractor	2.44587e-05	4.77809e-05
ASV731	2	Proteobacteria	Gammaproteobacteria	Pseudomonadales	Moraxellaceae	Acinetobacter	4.8763e-06	2.62597e-05
ASV802	2	Proteobacteria	Gammaproteobacteria	Pseudomonadales	Pseudomonadaceae	Pseudomonas	1.60333e-06	8.63418e-06
ASV83	2	Firmicutes	Clostridia	Clostridiales	Lachnospiraceae	Mediterraneibacter	0.00674186	0.0178013
ASV87	2	Firmicutes	Clostridia	Clostridiales	Lachnospiraceae	Roseburia	0.00332727	0.0061307
ASV901	2	Proteobacteria	Betaproteobacteria	Neisseriales	Neisseriaceae	Vitreoscilla	0	0
ASV91	2	Bacteroidetes	Bacteroidia	Bacteroidales	Bacteroidaceae	Bacteroides	4.08167e-05	0.000201373
ASV926	2	Actinobacteria	Actinobacteria	Streptomycetales	Streptomycetaceae	Streptomyces	1.8049e-06	9.71968e-06
ASV1016	1	Proteobacteria	Alphaproteobacteria	Rhizobiales	Phyllobacteriaceae	Mesorhizobium	0	0
ASV1035	1	Cyanobacteria/Chloroplast	Cyanobacteria	Family I	GpI	GpI	0	0
ASV1036	1	Proteobacteria	Alphaproteobacteria	Rhizobiales	Bradyrhizobiaceae	Afipia	0	0
ASV1053	1	Proteobacteria	Alphaproteobacteria	Caulobacterales	Caulobacteraceae	Phenylobacterium	1.50408e-06	8.09974e-06
ASV1057	1	Fusobacteria	Fusobacteriia	Fusobacteriales	Leptotrichiaceae	Leptotrichia	0	0
ASV1070	1	Actinobacteria	Actinobacteria	Micrococcales	Micrococcaceae	Kocuria	0	0
ASV1086	1	Proteobacteria	Betaproteobacteria	Nitrosomonadales	Sterolibacteriaceae	Methyloversatilis	0	0
ASV109	1	Firmicutes	Clostridia	Clostridiales	Ruminococcaceae	Dysosmobacter	0.000853776	0.000842732
ASV1118	1	Actinobacteria	Actinobacteria	Mycobacteriales	Corynebacteriaceae	Corynebacterium	0	0
ASV112	1	Bacteroidetes	Bacteroidia	Bacteroidales	Porphyromonadaceae	Parabacteroides	0.000293073	0.000891432
ASV1120	1	Proteobacteria	Gammaproteobacteria	Pseudomonadales	Moraxellaceae	Psychrobacter	0	0
ASV1129	1	Proteobacteria	Gammaproteobacteria	Gammaproteobacteria_incertae_sedis	Acidibacter	Acidibacter	0	0
ASV1133	1	Proteobacteria	Betaproteobacteria	Burkholderiales	Oxalobacteraceae	Massilia	0	0
ASV114	1	Actinobacteria	Actinobacteria	Actinomycetales	Actinomycetaceae	Schaalia	0.00274152	0.0107638
ASV1146	1	Firmicutes	Clostridia	Clostridiales	Ruminococcaceae	Flintibacter	2.57086e-05	7.388e-05
ASV1148	1	Proteobacteria	Gammaproteobacteria	Pseudomonadales	Moraxellaceae	Acinetobacter	0	0
ASV1163	1	Actinobacteria	Coriobacteriia	Coriobacteriales	Coriobacteriaceae	Enorma	1.67788e-05	6.88315e-05
ASV117	1	Firmicutes	Negativicutes	Veillonellales	Veillonellaceae	Veillonella	0.00752758	0.0267924
ASV1181	1	Firmicutes	Clostridia	Clostridiales	Lachnospiraceae	Coprococcus	0.000346785	0.00100493
ASV1195	1	Actinobacteria	Actinobacteria	Mycobacteriales	Gordoniaceae	Gordonia	2.43815e-06	1.31298e-05
ASV120	1	Firmicutes	Clostridia	Clostridiales	Ruminococcaceae	Clostridium IV	0.00252367	0.010706
ASV1200	1	Proteobacteria	Betaproteobacteria	Burkholderiales	Comamonadaceae	Comamonas	0	0
ASV1270	1	Firmicutes	Clostridia	Clostridiales	Eubacteriaceae	Anaerofustis	0	0
ASV1282	1	Proteobacteria	Betaproteobacteria	Burkholderiales	Oxalobacteraceae	Massilia	0	0
ASV1286	1	Firmicutes	Bacilli	Lactobacillales	Carnobacteriaceae	Dolosigranulum	1.05286e-06	5.66981e-06
ASV130	1	Proteobacteria	Gammaproteobacteria	Enterobacterales	Enterobacteriaceae	Salmonella	8.45259e-06	2.04444e-05
ASV1322	1	Firmicutes	Bacilli	Bacillales	Bacillaceae 1	Anoxybacillus	0	0
ASV136	1	Firmicutes	Bacilli	Lactobacillales	Lactobacillaceae	Latilactobacillus	0.000138077	0.000657624
ASV1367	1	Proteobacteria	Betaproteobacteria	Burkholderiales	Oxalobacteraceae	Noviherbaspirillum	0	0
ASV138	1	Firmicutes	Bacilli	Bacillales	Bacillaceae 1	Bacillus	9.17491e-06	4.94084e-05
ASV1421	1	Firmicutes	Bacilli	Bacillales	Bacillaceae 1	Mesobacillus	0	0
ASV1442	1	candidate division WPS-1	WPS-1_genera_incertae_sedis	WPS-1_genera_incertae_sedis	WPS-1_genera_incertae_sedis	WPS-1_genera_incertae_sedis	0	0
ASV1463	1	Proteobacteria	Alphaproteobacteria	Rhizobiales	Rhizobiaceae	Rhizobium	0	0
ASV148	1	Firmicutes	Clostridia	Clostridiales	Lachnospiraceae	Tyzzerella	0.00490927	0.0163062
ASV15	1	Firmicutes	Bacilli	Lactobacillales	Streptococcaceae	Streptococcus	0.0254603	0.0678992
ASV152	1	Bacteroidetes	Bacteroidia	Bacteroidales	Bacteroidaceae	Bacteroides	5.35197e-05	0.000288213
ASV1528	1	Proteobacteria	Alphaproteobacteria	Rhizobiales	Xanthobacteraceae	Xanthobacter	0	0
ASV153	1	Firmicutes	Clostridia	Clostridiales	Lachnospiraceae	Coprococcus	0.00283371	0.0101067
ASV1547	1	Proteobacteria	Gammaproteobacteria	Pseudomonadales	Pseudomonadaceae	Pseudomonas	0	0
ASV156	1	Firmicutes	Bacilli	Lactobacillales	Streptococcaceae	Streptococcus	4.49151e-05	0.000135755
ASV158	1	Firmicutes	Clostridia	Clostridiales	Lachnospiraceae	Blautia	0.00087954	0.00253225
ASV1587	1	Bacteroidetes	Sphingobacteriia	Sphingobacteriales	Sphingobacteriaceae	Pedobacter	0	0
ASV164	1	Firmicutes	Erysipelotrichia	Erysipelotrichales	Erysipelotrichaceae	Longicatena	4.55249e-05	0.000115414
ASV165	1	Firmicutes	Bacilli	Lactobacillales	Lactobacillaceae	Schleiferilactobacillus	0.000909765	0.0031062
ASV169	1	Proteobacteria	Deltaproteobacteria	Desulfovibrionales	Desulfovibrionaceae	Desulfovibrio	1.76135e-05	7.47937e-05
ASV174	1	Firmicutes	Clostridia	Clostridiales	Lachnospiraceae	Lacrimispora	6.46404e-06	2.1932e-05
ASV1749	1	Proteobacteria	Betaproteobacteria	Burkholderiales	Burkholderiales_incertae_sedis	Sphaerotilus	0	0
ASV1751	1	Proteobacteria	Alphaproteobacteria	Rhizobiales	Methylobacteriaceae	Enterovirga	0	0
ASV1762	1	Firmicutes	Clostridia	Clostridiales	Lachnospiraceae	Pseudobutyrivibrio	5.10147e-05	0.000124158
ASV1790	1	Proteobacteria	Alphaproteobacteria	Rhizobiales	Methylobacteriaceae	Methylobacterium	0	0
ASV181	1	Firmicutes	Clostridia	Clostridiales	Ruminococcaceae	Faecalibacterium	0.00675239	0.016143
ASV1861	1	Proteobacteria	Alphaproteobacteria	Rhodobacterales	Rhodobacteraceae	Amaricoccus	0	0
ASV188	1	Firmicutes	Bacilli	Lactobacillales	Lactobacillaceae	Limosilactobacillus	3.48749e-05	0.000181952
ASV190	1	Firmicutes	Erysipelotrichia	Erysipelotrichales	Erysipelotrichaceae	Faecalibacillus	0.00444979	0.0116497
ASV191	1	Firmicutes	Clostridia	Clostridiales	Lachnospiraceae	Clostridium XlVa	0.00138821	0.001812
ASV194	1	Firmicutes	Bacilli	Bacillales	Bacillaceae 1	Bacillus	0	0
ASV1969	1	Proteobacteria	Betaproteobacteria	Burkholderiales	Alcaligenaceae	Achromobacter	0	0
ASV206	1	Bacteroidetes	Bacteroidia	Bacteroidales	Prevotellaceae	Prevotella	0.0207492	0.0553552
ASV209	1	Firmicutes	Bacilli	Lactobacillales	Streptococcaceae	Streptococcus	1.57093e-05	3.29266e-05
ASV214	1	Firmicutes	Clostridia	Clostridiales	Lachnospiraceae	Mediterraneibacter	0.00482286	0.0148904
ASV219	1	Firmicutes	Bacilli	Lactobacillales	Lactobacillaceae	Limosilactobacillus	0.000688431	0.00335791
ASV220	1	Firmicutes	Clostridia	Clostridiales	Ruminococcaceae	Monoglobus	0.00386354	0.00456276
ASV221	1	Firmicutes	Clostridia	Clostridiales	Lachnospiraceae	Anaerobutyricum	0.00177321	0.00206861
ASV223	1	Firmicutes	Clostridia	Clostridiales	Ruminococcaceae	Fournierella	0.00011359	0.000296666
ASV224	1	Firmicutes	Erysipelotrichia	Erysipelotrichales	Erysipelotrichaceae	Catenibacterium	0.00436095	0.0129539
ASV2248	1	Proteobacteria	Alphaproteobacteria	Sphingomonadales	Sphingomonadaceae	Sphingobium	0	0
ASV225	1	Firmicutes	Clostridia	Clostridiales	Eubacteriaceae	Eubacterium	7.24178e-06	2.74922e-05
ASV226	1	Firmicutes	Bacilli	Bacillales	Bacillales_Incertae Sedis XI	Gemella	9.4733e-05	0.000209617
ASV230	1	Firmicutes	Clostridia	Clostridiales	Ruminococcaceae	Anaerotruncus	1.92686e-05	5.53214e-05
ASV234	1	Firmicutes	Clostridia	Clostridiales	Lachnospiraceae	Hungatella	0.00241177	0.00415083
ASV235	1	Firmicutes	Clostridia	Clostridiales	Lachnospiraceae	Clostridium XlVa	0.00046061	0.00111391
ASV2358	1	Proteobacteria	Alphaproteobacteria	Rhodospirillales	Acetobacteraceae	Acidicaldus	0	0
ASV240	1	Firmicutes	Clostridia	Clostridiales	Ruminococcaceae	Ruminococcus	0.00774584	0.0251551
ASV247	1	Firmicutes	Clostridia	Clostridiales	Lachnospiraceae	Ruminococcus2	0.00209136	0.00292532
ASV251	1	Firmicutes	Negativicutes	Acidaminococcales	Acidaminococcaceae	Phascolarctobacterium	0.00394537	0.0102506
ASV253	1	Firmicutes	Clostridia	Clostridiales	Lachnospiraceae	Sellimonas	0.000385922	0.0013881
ASV260	1	Bacteroidetes	Bacteroidia	Bacteroidales	Prevotellaceae	Massiliprevotella	0.00770511	0.0195638
ASV265	1	Firmicutes	Clostridia	Clostridiales	Clostridiaceae 1	Clostridium sensu stricto	3.52732e-05	0.000189952
ASV267	1	Firmicutes	Clostridia	Clostridiales	Lachnospiraceae	Mediterraneibacter	0.00023468	0.000496208
ASV272	1	Firmicutes	Bacilli	Lactobacillales	Enterococcaceae	Enterococcus	8.46779e-05	0.000389313
ASV274	1	Firmicutes	Clostridia	Clostridiales	Clostridiaceae 2	Alkaliphilus	0	0
ASV275	1	Bacteroidetes	Bacteroidia	Bacteroidales	Porphyromonadaceae	Parabacteroides	6.31715e-06	3.40189e-05
ASV282	1	Firmicutes	Clostridia	Clostridiales	Lachnospiraceae	Coprococcus	0.00177595	0.00205354
ASV283	1	Firmicutes	Clostridia	Clostridiales	Lachnospiraceae	Ruminococcus2	0.000337375	0.00101212
ASV285	1	Firmicutes	Clostridia	Clostridiales	Ruminococcaceae	Intestinimonas	1.27652e-05	6.8743e-05
ASV289	1	Firmicutes	Clostridia	Clostridiales	Catabacteriaceae	Catabacter	4.65117e-05	0.000214718
ASV291	1	Firmicutes	Clostridia	Clostridiales	Lachnospiraceae	Anaerosporobacter	6.93795e-05	0.000214561
ASV296	1	Firmicutes	Erysipelotrichia	Erysipelotrichales	Erysipelotrichaceae	Amedibacterium	0.000103842	0.000559206
ASV2966	1	Proteobacteria	Gammaproteobacteria	Xanthomonadales	Rhodanobacteraceae	Chiayiivirga	0	0
ASV298	1	Firmicutes	Clostridia	Clostridiales	Clostridiales_Incertae Sedis XIII	Ihubacter	4.71034e-06	1.70705e-05
ASV301	1	Bacteroidetes	Bacteroidia	Bacteroidales	Porphyromonadaceae	Parabacteroides	1.6231e-06	8.74066e-06
ASV303	1	Firmicutes	Clostridia	Clostridiales	Ruminococcaceae	Anaerotruncus	3.7663e-05	0.000121583
ASV304	1	Bacteroidetes	Bacteroidia	Bacteroidales	Porphyromonadaceae	Parabacteroides	7.30395e-06	3.9333e-05
ASV306	1	Firmicutes	Clostridia	Clostridiales	Ruminococcaceae	Anaeromassilibacillus	0.00189076	0.010176
ASV3091	1	Firmicutes	Clostridia	Clostridiales	Peptostreptococcaceae	Peptoclostridium	0	0
ASV31	1	Actinobacteria	Coriobacteriia	Eggerthellales	Eggerthellaceae	Eggerthella	0.000344882	0.00185224
ASV310	1	Proteobacteria	Betaproteobacteria	Burkholderiales	Oxalobacteraceae	Massilia	0	0
ASV311	1	Bacteroidetes	Bacteroidia	Bacteroidales	Rikenellaceae	Alistipes	0.00106383	0.00200534
ASV314	1	Actinobacteria	Actinobacteria	Actinomycetales	Actinomycetaceae	Schaalia	0.000161893	0.000462372
ASV315	1	Actinobacteria	Coriobacteriia	Coriobacteriales	Coriobacteriaceae	Collinsella	5.51059e-05	0.000247977
ASV318	1	Firmicutes	Clostridia	Clostridiales	Lachnospiraceae	Ruminococcus2	0.00230354	0.00438446
ASV319	1	Firmicutes	Clostridia	Clostridiales	Lachnospiraceae	Butyrivibrio	0.000544407	0.00076764
ASV321	1	Fusobacteria	Fusobacteriia	Fusobacteriales	Fusobacteriaceae	Fusobacterium	2.9601e-06	1.10704e-05
ASV3223	1	Proteobacteria	Gammaproteobacteria	Pseudomonadales	Pseudomonadaceae	Pseudomonas	0	0
ASV323	1	Actinobacteria	Coriobacteriia	Eggerthellales	Eggerthellaceae	Raoultibacter	0.000798906	0.00221499
ASV3266	1	Proteobacteria	Gammaproteobacteria	Xanthomonadales	Rhodanobacteraceae	Dyella	0	0
ASV327	1	Actinobacteria	Coriobacteriia	Eggerthellales	Eggerthellaceae	Adlercreutzia	4.94512e-06	2.20148e-05
ASV329	1	Bacteroidetes	Bacteroidia	Bacteroidales	Porphyromonadaceae	Parabacteroides	0	0
ASV330	1	Firmicutes	Clostridia	Clostridiales	Lachnospiraceae	Blautia	0.000463804	0.00102256
ASV331	1	Actinobacteria	Actinobacteria	Mycobacteriales	Corynebacteriaceae	Corynebacterium	1.20327e-06	6.47979e-06
ASV340	1	Firmicutes	Clostridia	Clostridiales	Lachnospiraceae	Dorea	0.000477326	0.00157767
ASV343	1	Firmicutes	Erysipelotrichia	Erysipelotrichales	Erysipelotrichaceae	Massilimicrobiota	1.50816e-05	4.42327e-05
ASV356	1	Firmicutes	Bacilli	Lactobacillales	Lactobacillaceae	Weissella	3.2462e-06	1.74813e-05
ASV361	1	Actinobacteria	Actinobacteria	Micrococcales	Micrococcaceae	Rothia	1.43692e-05	3.23151e-05
ASV362	1	Firmicutes	Bacilli	Lactobacillales	Lactobacillaceae	Lactobacillus	0	0
ASV364	1	Actinobacteria	Actinobacteria	Micrococcales	Dermacoccaceae	Dermacoccus	0	0
ASV373	1	Proteobacteria	Gammaproteobacteria	Xanthomonadales	Xanthomonadaceae	Stenotrophomonas	2.55694e-05	0.000137695
ASV375	1	Firmicutes	Erysipelotrichia	Erysipelotrichales	Erysipelotrichaceae	Coprobacillus	0.000219281	0.000717875
ASV38	1	Firmicutes	Erysipelotrichia	Erysipelotrichales	Erysipelotrichaceae	Longicatena	0.000508981	0.00266337
ASV380	1	Firmicutes	Erysipelotrichia	Erysipelotrichales	Erysipelotrichaceae	Longibaculum	3.54214e-06	1.9075e-05
ASV3842	1	Firmicutes	Bacilli	Lactobacillales	Lactobacillaceae	Lactobacillus	0	0
ASV388	1	Firmicutes	Clostridia	Clostridiales	Lachnospiraceae	Hespellia	0.00022321	0.000307807
ASV398	1	Firmicutes	Clostridia	Clostridiales	Ruminococcaceae	Agathobaculum	0.00030118	0.000718125
ASV402	1	Bacteroidetes	Bacteroidia	Bacteroidales	Rikenellaceae	Alistipes	0.00364748	0.00544572
ASV409	1	Firmicutes	Clostridia	Clostridiales	Lachnospiraceae	Clostridium XlVa	1.74209e-06	7.23262e-06
ASV413	1	Firmicutes	Erysipelotrichia	Erysipelotrichales	Erysipelotrichaceae	Dielma	9.69381e-06	3.02513e-05
ASV4138	1	Bacteroidetes	Bacteroidia	Bacteroidales	Odoribacteraceae	Butyricimonas	7.70743e-05	0.000415058
ASV414	1	Firmicutes	Bacilli	Lactobacillales	Lactobacillaceae	Lactobacillus	0	0
ASV416	1	Actinobacteria	Actinobacteria	Mycobacteriales	Lawsonellaceae	Lawsonella	1.9501e-05	6.17537e-05
ASV418	1	Bacteroidetes	Bacteroidia	Bacteroidales	Prevotellaceae	Paraprevotella	0.000553027	0.00122841
ASV419	1	Actinobacteria	Coriobacteriia	Eggerthellales	Eggerthellaceae	Gordonibacter	2.67599e-06	1.44106e-05
ASV4214	1	Thaumarchaeota	Nitrososphaerales	Nitrososphaeraceae	Nitrososphaera	Nitrososphaera	0	0
ASV424	1	Firmicutes	Clostridia	Clostridiales	Ruminococcaceae	Flintibacter	1.95358e-05	6.57667e-05
ASV429	1	Actinobacteria	Coriobacteriia	Eggerthellales	Eggerthellaceae	Adlercreutzia	5.90647e-06	2.45202e-05
ASV433	1	Firmicutes	Clostridia	Clostridiales	Eubacteriaceae	Anaerofustis	2.04642e-06	8.03165e-06
ASV436	1	Firmicutes	Clostridia	Clostridiales	Lachnospiraceae	Merdimonas	0.00128322	0.00354647
ASV451	1	Bacteroidetes	Bacteroidia	Bacteroidales	Odoribacteraceae	Butyricimonas	0.000107141	0.000287667
ASV4512	1	Firmicutes	Bacilli	Bacillales	Planococcaceae	Ureibacillus	0	0
ASV455	1	Bacteroidetes	Bacteroidia	Bacteroidales	Muribaculaceae	Paramuribaculum	8.46722e-06	4.55974e-05
ASV458	1	Firmicutes	Clostridia	Clostridiales	Lachnospiraceae	Clostridium XlVa	0.000190741	0.000297282
ASV459	1	Proteobacteria	Betaproteobacteria	Rhodocyclales	Rhodocyclaceae	Azospira	0	0
ASV460	1	Bacteroidetes	Bacteroidia	Bacteroidales	Muribaculaceae	Muribaculum	0	0
ASV471	1	Actinobacteria	Coriobacteriia	Eggerthellales	Eggerthellaceae	Adlercreutzia	0.000261713	0.000736994
ASV478	1	Bacteroidetes	Bacteroidia	Bacteroidales	Prevotellaceae	Prevotella	0.00350682	0.0130517
ASV483	1	Firmicutes	Clostridia	Clostridiales	Ruminococcaceae	Cellulosibacter	0.00115585	0.00167906
ASV49	1	Firmicutes	Bacilli	Lactobacillales	Enterococcaceae	Enterococcus	0.000185855	0.00064275
ASV491	1	Firmicutes	Clostridia	Clostridiales	Ruminococcaceae	Pseudoflavonifractor	2.87109e-06	1.07368e-05
ASV495	1	Firmicutes	Clostridia	Clostridiales	Lachnospiraceae	Faecalimonas	0.000147564	0.000193143
ASV502	1	Firmicutes	Clostridia	Clostridiales	Lachnospiraceae	Blautia	0.000467785	0.00061633
ASV506	1	Cyanobacteria/Chloroplast	Chloroplast	Chloroplast	Streptophyta	Streptophyta	0	0
ASV508	1	Firmicutes	Bacilli	Lactobacillales	Lactobacillaceae	Leuconostoc	1.22975e-05	4.12446e-05
ASV516	1	Firmicutes	Clostridia	Clostridiales	Lachnospiraceae	Lachnospiracea_incertae_sedis	0.00121374	0.00230246
ASV518	1	Proteobacteria	Betaproteobacteria	Burkholderiales	Oxalobacteraceae	Massilia	4.96347e-06	2.67291e-05
ASV519	1	Firmicutes	Clostridia	Clostridiales	Ruminococcaceae	Neglecta	0.00170765	0.00415162
ASV52	1	Firmicutes	Bacilli	Lactobacillales	Lactobacillaceae	Lactiplantibacillus	5.39172e-06	2.90353e-05
ASV527	1	Actinobacteria	Actinobacteria	Streptomycetales	Streptomycetaceae	Streptomyces	0	0
ASV539	1	Firmicutes	Clostridia	Clostridiales	Lachnospiraceae	Clostridium XlVa	1.18832e-05	3.73101e-05
ASV545	1	Firmicutes	Clostridia	Clostridiales	Lachnospiraceae	Coprococcus	0.00104851	0.00398564
ASV556	1	Bacteroidetes	Flavobacteriia	Flavobacteriales	Flavobacteriaceae	Flavobacterium	0	0
ASV5590	1	Gemmatimonadetes	Gemmatimonadetes	Gemmatimonadales	Gemmatimonadaceae	Gemmatimonas	0	0
ASV568	1	Firmicutes	Clostridia	Clostridiales	Lachnospiraceae	Lachnospiracea_incertae_sedis	0.000292734	0.000451582
ASV5707	1	Bacteroidetes	Cytophagia	Cytophagales	Hymenobacteraceae	Hymenobacter	0	0
ASV572	1	Firmicutes	Bacilli	Bacillales	Paenibacillaceae 1	Paenibacillus	0	0
ASV576	1	Firmicutes	Clostridia	Clostridiales	Lachnospiraceae	Blautia	0.00115012	0.00501089
ASV58	1	Firmicutes	Clostridia	Clostridiales	Ruminococcaceae	Faecalibacterium	0.0183027	0.019088
ASV591	1	Proteobacteria	Gammaproteobacteria	Xanthomonadales	Xanthomonadaceae	Silanimonas	0	0
ASV596	1	Acidobacteria	Holophagae	Holophagales	Holophagaceae	Holophaga	0	0
ASV599	1	Proteobacteria	Alphaproteobacteria	Caulobacterales	Caulobacteraceae	Brevundimonas	1.0924e-06	5.88276e-06
ASV60	1	Actinobacteria	Coriobacteriia	Eggerthellales	Eggerthellaceae	Slackia	0.000702187	0.00378139
ASV605	1	Proteobacteria	Betaproteobacteria	Burkholderiales	Comamonadaceae	Comamonas	0	0
ASV609	1	Firmicutes	Clostridia	Clostridiales	Ruminococcaceae	Ethanoligenens	3.22772e-05	5.95854e-05
ASV610	1	Actinobacteria	Actinobacteria	Mycobacteriales	Corynebacteriaceae	Corynebacterium	0	0
ASV612	1	Firmicutes	Clostridia	Clostridiales	Ruminococcaceae	Ethanoligenens	0	0
ASV614	1	Firmicutes	Clostridia	Clostridiales	Ruminococcaceae	Paludicola	4.59527e-06	1.62688e-05
ASV620	1	Firmicutes	Erysipelotrichia	Erysipelotrichales	Erysipelotrichaceae	Amedibacillus	9.62443e-06	4.45835e-05
ASV637	1	Firmicutes	Erysipelotrichia	Erysipelotrichales	Erysipelotrichaceae	Holdemania	1.50426e-05	4.59534e-05
ASV64	1	Firmicutes	Clostridia	Clostridiales	Peptoniphilaceae	Peptoniphilus	4.03032e-05	0.000159582
ASV641	1	Firmicutes	Clostridia	Clostridiales	Ruminococcaceae	Anaerofilum	5.24271e-05	0.00011843
ASV655	1	Firmicutes	Clostridia	Clostridiales	Eubacteriaceae	Eubacterium	1.35747e-05	4.19453e-05
ASV658	1	Actinobacteria	Actinobacteria	Micrococcales	Micrococcaceae	Micrococcus	0	0
ASV667	1	Proteobacteria	Gammaproteobacteria	Chromatiales	Chromatiaceae	Rheinheimera	0	0
ASV673	1	Actinobacteria	Coriobacteriia	Coriobacteriales	Coriobacteriaceae	Collinsella	7.31445e-06	3.93895e-05
ASV687	1	Firmicutes	Clostridia	Clostridiales	Lachnospiraceae	Lachnospiracea_incertae_sedis	0.000146837	0.000305298
ASV690	1	Proteobacteria	Betaproteobacteria	Burkholderiales	Comamonadaceae	Hydrogenophaga	0	0
ASV696	1	Firmicutes	Clostridia	Clostridiales	Lachnospiraceae	Merdimonas	1.48074e-05	4.4052e-05
ASV703	1	Deinococcus-Thermus	Deinococci	Deinococcales	Deinococcaceae	Deinococcus	0	0
ASV704	1	Actinobacteria	Coriobacteriia	Coriobacteriales	Atopobiaceae	Olsenella	8.66179e-05	0.000337226
ASV71	1	Firmicutes	Negativicutes	Veillonellales	Veillonellaceae	Dialister	0.00232807	0.0043998
ASV730	1	Proteobacteria	Betaproteobacteria	Burkholderiales	Comamonadaceae	Polaromonas	0	0
ASV733	1	Fusobacteria	Fusobacteriia	Fusobacteriales	Leptotrichiaceae	Leptotrichia	0	0
ASV740	1	Actinobacteria	Coriobacteriia	Eggerthellales	Eggerthellaceae	Adlercreutzia	0	0
ASV75	1	Actinobacteria	Actinobacteria	Bifidobacteriales	Bifidobacteriaceae	Bifidobacterium	0.000100709	0.000521996
ASV751	1	Proteobacteria	Alphaproteobacteria	Rhizobiales	Methylobacteriaceae	Methylobacterium	1.50408e-07	8.09974e-07
ASV757	1	Actinobacteria	Coriobacteriia	Coriobacteriales	Atopobiaceae	Olsenella	2.71055e-05	0.000145968
ASV760	1	Bacteroidetes	Bacteroidia	Bacteroidales	Prevotellaceae	Prevotella	0	0
ASV77	1	Firmicutes	Bacilli	Lactobacillales	Streptococcaceae	Streptococcus	0.00948117	0.0166351
ASV789	1	Firmicutes	Clostridia	Clostridiales	Ruminococcaceae	Intestinimonas	1.68696e-05	7.78269e-05
ASV79	1	Firmicutes	Clostridia	Clostridiales	Clostridiaceae 1	Clostridium sensu stricto	3.80258e-06	1.48076e-05
ASV792	1	Cyanobacteria/Chloroplast	Chloroplast	Chloroplast	Streptophyta	Streptophyta	0	0
ASV80	1	Bacteroidetes	Bacteroidia	Bacteroidales	Porphyromonadaceae	Parabacteroides	1.27652e-06	6.8743e-06
ASV801	1	Firmicutes	Clostridia	Clostridiales	Lachnospiraceae	Mediterraneibacter	9.13426e-05	0.000193378
ASV81	1	Firmicutes	Bacilli	Lactobacillales	Lactobacillaceae	Lactobacillus	3.52149e-05	7.90406e-05
ASV817	1	Proteobacteria	Gammaproteobacteria	Pseudomonadales	Pseudomonadaceae	Pseudomonas	0	0
ASV821	1	Bacteroidetes	Bacteroidia	Bacteroidales	Bacteroidaceae	Phocaeicola	2.68197e-05	0.000144428
ASV830	1	Proteobacteria	Alphaproteobacteria	Rhizobiales	Methylobacteriaceae	Methylobacterium	0	0
ASV832	1	Proteobacteria	Gammaproteobacteria	Pseudomonadales	Pseudomonadaceae	Pseudomonas	0	0
ASV848	1	Bacteroidetes	Flavobacteriia	Flavobacteriales	Flavobacteriaceae	Flavobacterium	7.89477e-07	4.25146e-06
ASV85	1	Firmicutes	Negativicutes	Veillonellales	Veillonellaceae	Megasphaera	0.000457107	0.0024616
ASV856	1	Actinobacteria	Coriobacteriia	Coriobacteriales	Atopobiaceae	Olsenella	0	0
ASV860	1	Firmicutes	Clostridia	Clostridiales	Lachnospiraceae	Clostridium XlVa	5.61643e-05	8.74337e-05
ASV869	1	Proteobacteria	Alphaproteobacteria	Rhizobiales	Rhizobiaceae	Rhizobium	0	0
ASV874	1	Actinobacteria	Actinobacteria	Micrococcales	Microbacteriaceae	Rathayibacter	0	0
ASV896	1	Firmicutes	Clostridia	Clostridiales	Lachnospiraceae	Anaerotaenia	1.49761e-05	4.99994e-05
ASV928	1	Proteobacteria	Betaproteobacteria	Burkholderiales	Burkholderiaceae	Cupriavidus	0	0
ASV929	1	Firmicutes	Clostridia	Clostridiales	Lachnospiraceae	Clostridium XlVa	9.94312e-05	0.000291281
ASV933	1	Firmicutes	Clostridia	Clostridiales	Clostridiales_Incertae Sedis XII	Fusibacter	0	0
ASV946	1	Firmicutes	Bacilli	Bacillales	Planococcaceae	Lysinibacillus	0	0
ASV95	1	Firmicutes	Clostridia	Clostridiales	Lachnospiraceae	Fusicatenibacter	0.0149104	0.0201092
ASV951	1	Proteobacteria	Betaproteobacteria	Burkholderiales	Oxalobacteraceae	Massilia	0	0
ASV965	1	Actinobacteria	Actinobacteria	Geodermatophilales	Geodermatophilaceae	Blastococcus	4.96347e-06	2.67291e-05
ASV972	1	Firmicutes	Bacilli	Lactobacillales	Aerococcaceae	Facklamia	9.0245e-07	4.85984e-06

## Sheet: S6
ASV	Relative abundance (mean)	# of isolates from 20 individuals	Phylum	Order	Class	Family	Genus
ASV58	0.0187227	1	Firmicutes	Clostridiales	Clostridia	Ruminococcaceae	Faecalibacterium
ASV470	0.00651289	0	Bacteroidetes	Bacteroidales	Bacteroidia	Prevotellaceae	Prevotella
ASV215	0.00621871	0	Firmicutes	Clostridiales	Clostridia	Ruminococcaceae	Oscillibacter
ASV287	0.0059995	0	Firmicutes	Clostridiales	Clostridia	Lachnospiraceae	Clostridium XlVa
ASV324	0.00594991	0	Bacteroidetes	Bacteroidales	Bacteroidia	Prevotellaceae	Prevotella
ASV77	0.00574293	1	Firmicutes	Lactobacillales	Bacilli	Streptococcaceae	Streptococcus
ASV224	0.00564554	1	Firmicutes	Erysipelotrichales	Erysipelotrichia	Erysipelotrichaceae	Catenibacterium
ASV403	0.00539733	0	Firmicutes	Clostridiales	Clostridia	Ruminococcaceae	Massiliimalia
ASV402	0.00494575	1	Bacteroidetes	Bacteroidales	Bacteroidia	Rikenellaceae	Alistipes
ASV202	0.00475646	0	Verrucomicrobia	Verrucomicrobiales	Verrucomicrobiae	Akkermansiaceae	Akkermansia
ASV288	0.00472513	0	Firmicutes	Clostridiales	Clostridia	Ruminococcaceae	Oscillibacter
ASV260	0.00455102	1	Bacteroidetes	Bacteroidales	Bacteroidia	Prevotellaceae	Massiliprevotella
ASV154	0.00424746	1	Firmicutes	Clostridiales	Clostridia	Ruminococcaceae	Ruminococcus
ASV120	0.00365821	1	Firmicutes	Clostridiales	Clostridia	Ruminococcaceae	Clostridium IV
ASV318	0.00334013	1	Firmicutes	Clostridiales	Clostridia	Lachnospiraceae	Ruminococcus2
ASV234	0.00297551	1	Firmicutes	Clostridiales	Clostridia	Lachnospiraceae	Hungatella
ASV232	0.00297172	0	Firmicutes	Erysipelotrichales	Erysipelotrichia	Erysipelotrichaceae	Faecalitalea
ASV478	0.00283487	1	Bacteroidetes	Bacteroidales	Bacteroidia	Prevotellaceae	Prevotella
ASV557	0.00275731	0	Bacteroidetes	Bacteroidales	Bacteroidia	Rikenellaceae	Alistipes
ASV306	0.0027416	1	Firmicutes	Clostridiales	Clostridia	Ruminococcaceae	Anaeromassilibacillus
ASV245	0.0025566	0	Euryarchaeota	Methanobacteriales	Methanobacteria	Methanobacteriaceae	Methanobrevibacter
ASV305	0.00250592	0	Firmicutes	Clostridiales	Clostridia	Lachnospiraceae	Blautia
ASV486	0.00231943	0	Bacteroidetes	Bacteroidales	Bacteroidia	Prevotellaceae	Prevotella
ASV247	0.00231733	1	Firmicutes	Clostridiales	Clostridia	Lachnospiraceae	Ruminococcus2
ASV537	0.00228411	0	Firmicutes	Clostridiales	Clostridia	Ruminococcaceae	Neglecta
ASV519	0.00225409	1	Firmicutes	Clostridiales	Clostridia	Ruminococcaceae	Neglecta
ASV282	0.00225269	2	Firmicutes	Clostridiales	Clostridia	Lachnospiraceae	Coprococcus
ASV401	0.00219826	0	Firmicutes	Clostridiales	Clostridia	Lachnospiraceae	Lachnospiracea_incertae_sedis
ASV335	0.00215271	2	Firmicutes	Clostridiales	Clostridia	Ruminococcaceae	Monoglobus
ASV490	0.00211999	0	Firmicutes	Clostridiales	Clostridia	Ruminococcaceae	Monoglobus
ASV759	0.00209644	0	Actinobacteria	Eggerthellales	Coriobacteriia	Eggerthellaceae	Adlercreutzia
ASV423	0.00205511	0	Firmicutes	Clostridiales	Clostridia	Lachnospiraceae	Lachnospiracea_incertae_sedis
ASV449	0.00204078	0	Firmicutes	Clostridiales	Clostridia	Peptostreptococcaceae	Romboutsia
ASV660	0.00201402	0	Firmicutes	Clostridiales	Clostridia	Ruminococcaceae	Ruminococcus
ASV822	0.00194297	0	Firmicutes	Clostridiales	Clostridia	Ruminococcaceae	Ruminococcus
ASV448	0.00193997	0	Firmicutes	Clostridiales	Clostridia	Lachnospiraceae	Agathobacter
ASV500	0.00193878	0	Bacteroidetes	Bacteroidales	Bacteroidia	Barnesiellaceae	Barnesiella
ASV249	0.00185043	0	Firmicutes	Clostridiales	Clostridia	Lachnospiraceae	Hungatella
ASV536	0.00180672	0	Bacteroidetes	Bacteroidales	Bacteroidia	Prevotellaceae	Prevotella
ASV516	0.00175992	1	Firmicutes	Clostridiales	Clostridia	Lachnospiraceae	Lachnospiracea_incertae_sedis
ASV436	0.00173517	2	Firmicutes	Clostridiales	Clostridia	Lachnospiraceae	Merdimonas
ASV676	0.00168805	0	Firmicutes	Clostridiales	Clostridia	Peptostreptococcaceae	Criibacterium
ASV442	0.00165294	0	Firmicutes	Erysipelotrichales	Erysipelotrichia	Erysipelotrichaceae	Catenibacterium
ASV716	0.00163502	0	Firmicutes	Clostridiales	Clostridia	Lachnospiraceae	Mediterraneibacter
ASV33	0.00161553	0	Bacteroidetes	Bacteroidales	Bacteroidia	Bacteroidaceae	Phocaeicola
ASV543	0.00158738	0	Firmicutes	Clostridiales	Clostridia	Ruminococcaceae	Clostridium IV
ASV550	0.00157331	0	Firmicutes	Clostridiales	Clostridia	Lachnospiraceae	Clostridium XlVa
ASV463	0.00155949	0	Firmicutes	Clostridiales	Clostridia	Ruminococcaceae	Ruminococcus
ASV333	0.00154688	0	Firmicutes	Bacillales	Bacilli	Planococcaceae	Sporosarcina
ASV636	0.00154188	0	Firmicutes	Clostridiales	Clostridia	Ruminococcaceae	Sporobacter
ASV545	0.00152035	1	Firmicutes	Clostridiales	Clostridia	Lachnospiraceae	Coprococcus
ASV549	0.0015001	0	Firmicutes	Clostridiales	Clostridia	Ruminococcaceae	Harryflintia
ASV663	0.0014941	0	Firmicutes	Clostridiales	Clostridia	Ruminococcaceae	Ruminococcus
ASV189	0.00147332	0	Firmicutes	Clostridiales	Clostridia	Ruminococcaceae	Butyricicoccus
ASV541	0.00146627	0	Firmicutes	Selenomonadales	Negativicutes	Sporomusaceae	Methylomusa
ASV311	0.00145983	2	Bacteroidetes	Bacteroidales	Bacteroidia	Rikenellaceae	Alistipes
ASV270	0.00145316	0	Firmicutes	Clostridiales	Clostridia	Lachnospiraceae	Anaerobutyricum
ASV483	0.00139246	1	Firmicutes	Clostridiales	Clostridia	Ruminococcaceae	Cellulosibacter
ASV457	0.00124044	0	Firmicutes	Clostridiales	Clostridia	Ruminococcaceae	Sporobacter
ASV699	0.00112151	0	Bacteroidetes	Bacteroidales	Bacteroidia	Barnesiellaceae	Barnesiella
ASV344	0.00110049	0	Euryarchaeota	Methanobacteriales	Methanobacteria	Methanobacteriaceae	Methanosphaera
ASV153	0.00104219	1	Firmicutes	Clostridiales	Clostridia	Lachnospiraceae	Coprococcus
ASV756	0.00103847	0	Bacteroidetes	Bacteroidales	Bacteroidia	Prevotellaceae	Alloprevotella

## Sheet: S7
Isolates	Genome size (bp)	GC content (%)	Isolated from	ASV (16SV4)	Taxonomy by GTDB-Tk	In isolates database (95% ANI)	In MAGs database (95% ANI)	Relative abundance (mean)
P1wB7	2720720	58.61	H1	ASV76	d__Bacteria;p__Firmicutes_A;c__Clostridia;o__Oscillospirales;f__Ruminococcaceae;g__Faecalibacterium;s__Faecalibacterium sp900758465	No	Yes	0.0341211
P11wB9	2067936	48.66	H1	ASV71	d__Bacteria;p__Firmicutes_C;c__Negativicutes;o__Veillonellales;f__Dialisteraceae;g__Dialister;s__Dialister hominis	No	Yes	0.0021492
P11wA12	7447507	43.3	H1	ASV16	d__Bacteria;p__Bacteroidota;c__Bacteroidia;o__Bacteroidales;f__Bacteroidaceae;g__Bacteroides;s__Bacteroides sp900552405	No	Yes	0.00197501
P11wD2	7229280	43.29	H1	ASV16	d__Bacteria;p__Bacteroidota;c__Bacteroidia;o__Bacteroidales;f__Bacteroidaceae;g__Bacteroides;s__Bacteroides sp900552405	No	Yes	0.00197501
P11wD3	7119767	43.45	H1	ASV16	d__Bacteria;p__Bacteroidota;c__Bacteroidia;o__Bacteroidales;f__Bacteroidaceae;g__Bacteroides;s__Bacteroides sp900552405	No	Yes	0.00197501
P11wE10	7303690	43.28	H1	ASV16	d__Bacteria;p__Bacteroidota;c__Bacteroidia;o__Bacteroidales;f__Bacteroidaceae;g__Bacteroides;s__Bacteroides sp900552405	No	Yes	0.00197501
P11wE7	7319629	43.28	H1	ASV16	d__Bacteria;p__Bacteroidota;c__Bacteroidia;o__Bacteroidales;f__Bacteroidaceae;g__Bacteroides;s__Bacteroides sp900552405	No	Yes	0.00197501
P11wF12	7291567	43.34	H1	ASV16	d__Bacteria;p__Bacteroidota;c__Bacteroidia;o__Bacteroidales;f__Bacteroidaceae;g__Bacteroides;s__Bacteroides sp900552405	No	Yes	0.00197501
P11wF7	7358325	43.28	H1	ASV16	d__Bacteria;p__Bacteroidota;c__Bacteroidia;o__Bacteroidales;f__Bacteroidaceae;g__Bacteroides;s__Bacteroides sp900552405	No	Yes	0.00197501
P11wG1	7275885	43.38	H1	ASV16	d__Bacteria;p__Bacteroidota;c__Bacteroidia;o__Bacteroidales;f__Bacteroidaceae;g__Bacteroides;s__Bacteroides sp900552405	No	Yes	0.00197501
P11wG4	7380695	43.32	H1	ASV16	d__Bacteria;p__Bacteroidota;c__Bacteroidia;o__Bacteroidales;f__Bacteroidaceae;g__Bacteroides;s__Bacteroides sp900552405	No	Yes	0.00197501
P11wG6	7206368	43.26	H1	ASV16	d__Bacteria;p__Bacteroidota;c__Bacteroidia;o__Bacteroidales;f__Bacteroidaceae;g__Bacteroides;s__Bacteroides sp900552405	No	Yes	0.00197501
P15wF12	6934724	42.9	H1	ASV16	d__Bacteria;p__Bacteroidota;c__Bacteroidia;o__Bacteroidales;f__Bacteroidaceae;g__Bacteroides;s__Bacteroides sp900552405	No	Yes	0.00197501
P16wA11	7077266	43.56	H1	ASV16	d__Bacteria;p__Bacteroidota;c__Bacteroidia;o__Bacteroidales;f__Bacteroidaceae;g__Bacteroides;s__Bacteroides sp900552405	No	Yes	0.00197501
P16wE10	7228405	43.25	H1	ASV16	d__Bacteria;p__Bacteroidota;c__Bacteroidia;o__Bacteroidales;f__Bacteroidaceae;g__Bacteroides;s__Bacteroides sp900552405	No	Yes	0.00197501
P16wF9	7284776	43.26	H1	ASV16	d__Bacteria;p__Bacteroidota;c__Bacteroidia;o__Bacteroidales;f__Bacteroidaceae;g__Bacteroides;s__Bacteroides sp900552405	No	Yes	0.00197501
P17wA1	7429967	43.27	H1	ASV16	d__Bacteria;p__Bacteroidota;c__Bacteroidia;o__Bacteroidales;f__Bacteroidaceae;g__Bacteroides;s__Bacteroides sp900552405	No	Yes	0.00197501
P17wB5	7417935	43.27	H1	ASV16	d__Bacteria;p__Bacteroidota;c__Bacteroidia;o__Bacteroidales;f__Bacteroidaceae;g__Bacteroides;s__Bacteroides sp900552405	No	Yes	0.00197501
P17wC7	7276288	43.26	H1	ASV16	d__Bacteria;p__Bacteroidota;c__Bacteroidia;o__Bacteroidales;f__Bacteroidaceae;g__Bacteroides;s__Bacteroides sp900552405	No	Yes	0.00197501
P18wB5	7353034	43.25	H1	ASV16	d__Bacteria;p__Bacteroidota;c__Bacteroidia;o__Bacteroidales;f__Bacteroidaceae;g__Bacteroides;s__Bacteroides sp900552405	No	Yes	0.00197501
P23wA4	7136202	43.14	H1	ASV16	d__Bacteria;p__Bacteroidota;c__Bacteroidia;o__Bacteroidales;f__Bacteroidaceae;g__Bacteroides;s__Bacteroides sp900552405	No	Yes	0.00197501
P23wB11	7375311	43.2	H1	ASV16	d__Bacteria;p__Bacteroidota;c__Bacteroidia;o__Bacteroidales;f__Bacteroidaceae;g__Bacteroides;s__Bacteroides sp900552405	No	Yes	0.00197501
P23wD6	7384453	43.19	H1	ASV16	d__Bacteria;p__Bacteroidota;c__Bacteroidia;o__Bacteroidales;f__Bacteroidaceae;g__Bacteroides;s__Bacteroides sp900552405	No	Yes	0.00197501
P23wE8	7315776	43.22	H1	ASV16	d__Bacteria;p__Bacteroidota;c__Bacteroidia;o__Bacteroidales;f__Bacteroidaceae;g__Bacteroides;s__Bacteroides sp900552405	No	Yes	0.00197501
P24wA11	7245297	43.4	H1	ASV16	d__Bacteria;p__Bacteroidota;c__Bacteroidia;o__Bacteroidales;f__Bacteroidaceae;g__Bacteroides;s__Bacteroides sp900552405	No	Yes	0.00197501
P24wC7	7025346	42.84	H1	ASV16	d__Bacteria;p__Bacteroidota;c__Bacteroidia;o__Bacteroidales;f__Bacteroidaceae;g__Bacteroides;s__Bacteroides sp900552405	No	Yes	0.00197501
P9wC11	7291537	43.26	H1	ASV16	d__Bacteria;p__Bacteroidota;c__Bacteroidia;o__Bacteroidales;f__Bacteroidaceae;g__Bacteroides;s__Bacteroides sp900552405	No	Yes	0.00197501
P16wB7	2462733	61.89	H1	ASV51	d__Bacteria;p__Bacteroidota;c__Bacteroidia;o__Bacteroidales;f__Rikenellaceae;g__Alistipes;s__Alistipes sp900541585	No	Yes	0.0017675
P16wG1	3089446	59.93	H1	ASV51	d__Bacteria;p__Bacteroidota;c__Bacteroidia;o__Bacteroidales;f__Rikenellaceae;g__Alistipes;s__Alistipes sp900541585	No	Yes	0.0017675
P18wB8	2883729	59.27	H1	ASV51	d__Bacteria;p__Bacteroidota;c__Bacteroidia;o__Bacteroidales;f__Rikenellaceae;g__Alistipes;s__Alistipes sp900541585	No	Yes	0.0017675
P23wH11	3211370	59.34	H1	ASV51	d__Bacteria;p__Bacteroidota;c__Bacteroidia;o__Bacteroidales;f__Rikenellaceae;g__Alistipes;s__Alistipes sp900541585	No	Yes	0.0017675
P24wC5	2639825	61.36	H1	ASV51	d__Bacteria;p__Bacteroidota;c__Bacteroidia;o__Bacteroidales;f__Rikenellaceae;g__Alistipes;s__Alistipes sp900541585	No	Yes	0.0017675
P24wE9	3364851	59.17	H1	ASV51	d__Bacteria;p__Bacteroidota;c__Bacteroidia;o__Bacteroidales;f__Rikenellaceae;g__Alistipes;s__Alistipes sp900541585	No	Yes	0.0017675
P26wF12	3563559	58.41	H1	ASV51	d__Bacteria;p__Bacteroidota;c__Bacteroidia;o__Bacteroidales;f__Rikenellaceae;g__Alistipes;s__Alistipes sp900541585	No	Yes	0.0017675
OP58wF22	3878878	41.88	I1	ASV49	d__Bacteria;p__Firmicutes;c__Bacilli;o__Lactobacillales;f__Enterococcaceae;g__Enterococcus_A;s__Enterococcus_A gilvus	No	Yes	0.000912782
P8wG10	3002100	58.92	H1	ASV180	d__Bacteria;p__Firmicutes_A;c__Clostridia;o__Oscillospirales;f__Oscillospiraceae;g__Lawsonibacter;s__Lawsonibacter sp014287875	No	Yes	0.0003624
P34wD7	5040804	44.21	H4	ASV4138	d__Bacteria;p__Bacteroidota;c__Bacteroidia;o__Bacteroidales;f__Marinifilaceae;g__Butyricimonas;s__Butyricimonas sp900184685	No	Yes	0.000111758
P34wF9	5002276	44.18	H4	ASV4138	d__Bacteria;p__Bacteroidota;c__Bacteroidia;o__Bacteroidales;f__Marinifilaceae;g__Butyricimonas;s__Butyricimonas sp900184685	No	Yes	0.000111758
P15wH7	3887191	50.44	H1	ASV184	d__Bacteria;p__Firmicutes;c__Bacilli;o__Erysipelotrichales;f__Erysipelotrichaceae;g__Holdemania;s__Holdemania sp900120005	No	Yes	0.000107536
P23wH1	3878112	50.45	H1	ASV184	d__Bacteria;p__Firmicutes;c__Bacilli;o__Erysipelotrichales;f__Erysipelotrichaceae;g__Holdemania;s__Holdemania sp900120005	No	Yes	0.000107536
P10wE3	1881993	41.23	H1	ASV34	d__Bacteria;p__Firmicutes;c__Bacilli;o__Lactobacillales;f__Lactobacillaceae;g__Ligilactobacillus;s__Ligilactobacillus animalis	No	Yes	5.82156e-05
P12wH6	3279990	51.96	H1	ASV185	d__Bacteria;p__Firmicutes_A;c__Clostridia;o__Lachnospirales;f__Lachnospiraceae;g__CAG-81;s__CAG-81 sp000435795	No	Yes	2.85461e-05
OP58wI21	3089358	53.24	I1	ASV165	d__Bacteria;p__Firmicutes;c__Bacilli;o__Lactobacillales;f__Lactobacillaceae;g__Schleiferilactobacillus;s__Schleiferilactobacillus harbinensis	No	No	1.22154e-05
OP58wK11	3157526	53.18	I1	ASV165	d__Bacteria;p__Firmicutes;c__Bacilli;o__Lactobacillales;f__Lactobacillaceae;g__Schleiferilactobacillus;s__Schleiferilactobacillus harbinensis	No	No	1.22154e-05
OP58wK18	3171810	53.18	I1	ASV165	d__Bacteria;p__Firmicutes;c__Bacilli;o__Lactobacillales;f__Lactobacillaceae;g__Schleiferilactobacillus;s__Schleiferilactobacillus harbinensis	No	No	1.22154e-05
OP58wM14	3042915	53.11	I1	ASV165	d__Bacteria;p__Firmicutes;c__Bacilli;o__Lactobacillales;f__Lactobacillaceae;g__Schleiferilactobacillus;s__Schleiferilactobacillus harbinensis	No	No	1.22154e-05
OP58wM2	3135615	53.15	I1	ASV165	d__Bacteria;p__Firmicutes;c__Bacilli;o__Lactobacillales;f__Lactobacillaceae;g__Schleiferilactobacillus;s__Schleiferilactobacillus harbinensis	No	No	1.22154e-05
OP58wO23	3169090	53.18	I1	ASV165	d__Bacteria;p__Firmicutes;c__Bacilli;o__Lactobacillales;f__Lactobacillaceae;g__Schleiferilactobacillus;s__Schleiferilactobacillus harbinensis	No	No	1.22154e-05
OP58wJ7	3281126	43.74	I1	ASV272	d__Bacteria;p__Firmicutes;c__Bacilli;o__Lactobacillales;f__Enterococcaceae;g__Enterococcus_C;s__Enterococcus_C sp009933135	No	No	1.20582e-05
OP58wK16	3281584	43.74	I1	ASV272	d__Bacteria;p__Firmicutes;c__Bacilli;o__Lactobacillales;f__Enterococcaceae;g__Enterococcus_C;s__Enterococcus_C sp009933135	No	No	1.20582e-05
OP58wJ24	3535076	31.24	I1	ASV265	d__Bacteria;p__Firmicutes_A;c__Clostridia;o__Clostridiales;f__Clostridiaceae;g__Clostridium_X;s__Clostridium_X cadaveris	No	Yes	<1E-05
OP60wF8	3539315	31.25	I1	ASV265	d__Bacteria;p__Firmicutes_A;c__Clostridia;o__Clostridiales;f__Clostridiaceae;g__Clostridium_X;s__Clostridium_X cadaveris	No	Yes	<1E-05

## Sheet: S8
ASV	Taxonomy by 16S sequencing					Average colony area							Slope (# of nearby colonies vs. area)
	Phylum	Class	Order	Family	Genus	No nearby colony	1 nearby colony	2 nearby colonies	3 nearby colonies	4 nearby colonies	5 nearby colonies	>=6 nearby colonies
ASV30	Firmicutes	Negativicutes	Selenomonadales	Acidaminococcaceae	Phascolarctobacterium	14.1544	15.4194	30.2867	29.028	NA	NA	NA	5.9488
ASV7	Firmicutes	Bacilli	Bacillales	Staphylococcaceae	Staphylococcus	8.97218	36.2682	29.8959	32.4436	37.9488	44.0416	NA	5.22676
ASV63	Firmicutes	Clostridia	Clostridiales	Ruminococcaceae	Clostridium IV	16.9295	14.3234	23.6652	31.46	34.6713	38.6041	NA	5.06319
ASV44	Firmicutes	Clostridia	Clostridiales	Lachnospiraceae	Blautia	25.7514	45.326	39.5505	35.983	42.8194	NA	1	3.73037
ASV24	Actinobacteria	Actinobacteria	Bifidobacteriales	Bifidobacteriaceae	Bifidobacterium	15.9899	28.4785	35.8343	42.0913	38.0255	43.4185	37.7774	3.47978
ASV39	Firmicutes	Clostridia	Clostridiales	Ruminococcaceae	Faecalibacterium	12.5698	22.6718	22.5608	22.0892	27.6835	25.8596	31.1072	2.3968
ASV181	Firmicutes	Clostridia	Clostridiales	Ruminococcaceae	Faecalibacterium	12.22	15.2142	20.051	23.3785	15.7003	21.2838	NA	1.43156
ASV35	Bacteroidetes	Bacteroidia	Bacteroidales	Porphyromonadaceae	Parabacteroides	24.7813	26.6275	26.4461	24.1941	29.0598	30.895	NA	1.01753
ASV42	Actinobacteria	Actinobacteria	Bifidobacteriales	Bifidobacteriaceae	Bifidobacterium	NA	15.0122	17.9261	17.2951	15.6075	19.3658	19.6029	0.730992
ASV56	Actinobacteria	Actinobacteria	Coriobacterineae	Coriobacteriaceae	Asaccharobacter	19.8232	19.3521	21.0521	NA	NA	NA	NA	0.614483
ASV13	Bacteroidetes	Bacteroidia	Bacteroidales	Porphyromonadaceae	Parabacteroides	39.8283	38.5931	40.0806	37.7341	38.6092	42.5121	42.5007	0.513705
ASV36	Firmicutes	Clostridia	Clostridiales	Lachnospiraceae	Coprococcus	52.0392	40.4722	42.3994	43.4177	48.0894	43.422	51.4532	0.351127
ASV75	Actinobacteria	Actinobacteria	Bifidobacteriales	Bifidobacteriaceae	Bifidobacterium	44.618	39.6026	36.1375	48.5924	34.6349	42.1568	45.7821	0.253502
ASV41	Firmicutes	Clostridia	Clostridiales	Lachnospiraceae	Blautia	33.5253	42.5582	41.7547	37.2536	35.785	39.3177	NA	0.118323
ASV147	Bacteroidetes	Bacteroidia	Bacteroidales	Prevotellaceae	Prevotella	23.9972	19.2808	25.9354	NA	NA	22.4722	NA	0.0100969
ASV9	Actinobacteria	Actinobacteria	Coriobacterineae	Coriobacteriaceae	Collinsella	33.0201	40.462	38.413	35.6478	41.2127	34.9479	33.2859	-0.265397
ASV10	Bacteroidetes	Bacteroidia	Bacteroidales	Bacteroidaceae	Bacteroides	36.6525	44.2244	45.4705	44.7495	40.1136	38.565	39.5113	-0.289267
ASV1	Actinobacteria	Actinobacteria	Bifidobacteriales	Bifidobacteriaceae	Bifidobacterium	24.8979	25.4691	27.1867	24.9123	25.64	25.1325	22.3345	-0.353937
ASV57	Actinobacteria	Actinobacteria	Coriobacterineae	Coriobacteriaceae	Gordonibacter	22.2154	23.8558	23.4128	18.2829	23.0543	NA	NA	-0.389505
ASV8	Actinobacteria	Actinobacteria	Coriobacterineae	Coriobacteriaceae	Eggerthella	27.106	24.7248	25.7888	19.4833	24.1997	25.1998	22.8364	-0.48029
ASV27	Bacteroidetes	Bacteroidia	Bacteroidales	Bacteroidaceae	Bacteroides	31.3874	27.9025	29.0622	27.0708	26.1021	27.5865	25.883	-0.718045
ASV96	Firmicutes	Clostridia	Clostridiales	Ruminococcaceae	Ruminococcus	24.4334	23.4751	24.3283	26.2903	19.0657	NA	NA	-0.792019
ASV5	Bacteroidetes	Bacteroidia	Bacteroidales	Bacteroidaceae	Bacteroides	41.7778	45.3001	43.5078	43.6256	40.365	41.8003	37.6007	-0.809778
ASV65	Bacteroidetes	Bacteroidia	Bacteroidales	Porphyromonadaceae	Parabacteroides	26.0415	26.0568	20.3922	22.7692	29.7741	16.109	21.3424	-0.878952
ASV11	Bacteroidetes	Bacteroidia	Bacteroidales	Bacteroidaceae	Bacteroides	41.2786	44.368	41.9303	37.0624	36.408	34.9739	41.0167	-0.896294
ASV22	Bacteroidetes	Bacteroidia	Bacteroidales	Bacteroidaceae	Bacteroides	27.0554	34.7623	29.1266	28.7358	23.261	24.4778	25.988	-1.05846
ASV32	Firmicutes	Clostridia	Clostridiales	Lachnospiraceae	Dorea	NA	42.8677	64.9225	66.2524	NA	45.5948	48.9944	-1.15917
ASV76	Firmicutes	Clostridia	Clostridiales	Ruminococcaceae	Faecalibacterium	25.1537	23.3753	16.5557	19.7296	19.5949	18.2071	NA	-1.22572
ASV3	Bacteroidetes	Bacteroidia	Bacteroidales	Bacteroidaceae	Bacteroides	40.9075	38.5636	37.4967	32.5797	32.2818	31.1367	31.5673	-1.71748
ASV73	Bacteroidetes	Bacteroidia	Bacteroidales	Bacteroidaceae	Phocaeicola	36.6839	33.301	28.9128	24.2582	24.4028	24.8268	27.3727	-1.764
ASV23	Bacteroidetes	Bacteroidia	Bacteroidales	Porphyromonadaceae	Parabacteroides	24.8623	25.586	24.7523	28.2135	14.6055	NA	NA	-1.7886
ASV4	Actinobacteria	Actinobacteria	Bifidobacteriales	Bifidobacteriaceae	Bifidobacterium	38.6196	34.5656	29.9696	29.4443	28.461	28.0613	26.5932	-1.80702
ASV16	Bacteroidetes	Bacteroidia	Bacteroidales	Bacteroidaceae	Bacteroides	47.9368	43.5401	42.2575	36.4207	41.6042	32.6289	36.5643	-2.02118
ASV17	Bacteroidetes	Bacteroidia	Bacteroidales	Bacteroidaceae	Phocaeicola	44.0748	40.54	36.9904	33.8418	34.1167	32.3149	31.1012	-2.08017
ASV53	Bacteroidetes	Bacteroidia	Bacteroidales	Bacteroidaceae	Bacteroides	39.8823	33.9361	32.4328	34.8077	32.1325	24.7281	NA	-2.25162
ASV21	Bacteroidetes	Bacteroidia	Bacteroidales	Bacteroidaceae	Bacteroides	49.3678	38.9044	41.5313	38.2568	30.7444	31.725	35.1289	-2.42366
ASV18	Bacteroidetes	Bacteroidia	Bacteroidales	Bacteroidaceae	Bacteroides	30.4154	21.8364	24.1279	18.6037	15.6045	12.7421	15.8588	-2.51364
ASV88	Bacteroidetes	Bacteroidia	Bacteroidales	Bacteroidaceae	Bacteroides	33.989	48.1012	25.6589	23.8218	25.3969	19.5993	27.1933	-2.77332
ASV6	Bacteroidetes	Bacteroidia	Bacteroidales	Bacteroidaceae	Phocaeicola	54.5737	50.4106	49.5393	45.4485	41.829	38.8174	37.7409	-2.90696
ASV40	Firmicutes	Clostridia	Clostridiales	Lachnospiraceae	Roseburia	42.2092	47.2234	37.4187	36.4303	33.4286	31.7963	22.4182	-3.3649
ASV82	Firmicutes	Clostridia	Clostridiales	Lachnospiraceae	Coprococcus	40.8748	35.4767	25.49	20.7703	19.8623	22.2584	NA	-4.1327

## Sheet: S9
Isolates	Individual of origin	Sequencing coverage	ASV by 16SV4	Quast report					CheckM report			Taxonomy by GTDB-Tk
				# of contigs	Length of largest contig	Total length	GC	N50	Completeness (%)	Contamination (%)	Strain heterogeneity
OP41wA1	F1	27.7223	ASV6	611	93737	4780020	42.06	15118	90.44	1.54	0	d__Bacteria;p__Bacteroidota;c__Bacteroidia;o__Bacteroidales;f__Bacteroidaceae;g__Phocaeicola;s__Phocaeicola vulgatus
OP41wA13	F1	68.3059	ASV47	129	218604	5799398	42.72	108715	97.2	0.56	0	d__Bacteria;p__Bacteroidota;c__Bacteroidia;o__Bacteroidales;f__Bacteroidaceae;g__Bacteroides;s__Bacteroides intestinalis
OP41wB20	F1	194.068	ASV6	174	307009	5178651	42.27	72095	99.25	0	0	d__Bacteria;p__Bacteroidota;c__Bacteroidia;o__Bacteroidales;f__Bacteroidaceae;g__Phocaeicola;s__Phocaeicola vulgatus
OP41wD3	F1	107.632	ASV61	211	213533	5686948	40.43	52500	97.96	0	0	d__Bacteria;p__Bacteroidota;c__Bacteroidia;o__Bacteroidales;f__Bacteroidaceae;g__Bacteroides;s__Bacteroides nordii
OP41wE14	F1	74.6949	ASV6	130	307013	5118333	42.12	80977	99.25	0	0	d__Bacteria;p__Bacteroidota;c__Bacteroidia;o__Bacteroidales;f__Bacteroidaceae;g__Phocaeicola;s__Phocaeicola vulgatus
OP41wE18	F1	85.2169	ASV16	244	240921	7090791	42.71	66782	99.07	0.45	0	d__Bacteria;p__Bacteroidota;c__Bacteroidia;o__Bacteroidales;f__Bacteroidaceae;g__Bacteroides;s__Bacteroides cellulosilyticus
OP41wE24	F1	54.9307	ASV4	132	110323	2229274	59.31	27271	98.18	0.77	0	d__Bacteria;p__Actinobacteriota;c__Actinomycetia;o__Actinomycetales;f__Bifidobacteriaceae;g__Bifidobacterium;s__Bifidobacterium adolescentis
OP41wF13	F1	303.055	ASV18	123	361915	5553443	42.37	126162	99.24	0.49	0	d__Bacteria;p__Bacteroidota;c__Bacteroidia;o__Bacteroidales;f__Bacteroidaceae;g__Bacteroides;s__Bacteroides caccae
OP41wF14	F1	170.405	ASV24	86	207897	2174849	56.25	54988	96.97	0.68	0	d__Bacteria;p__Actinobacteriota;c__Actinomycetia;o__Actinomycetales;f__Bifidobacteriaceae;g__Bifidobacterium;s__Bifidobacterium pseudocatenulatum
OP41wF16	F1	103.081	ASV12	183	235550	5149166	43.58	68893	99.26	0	0	d__Bacteria;p__Bacteroidota;c__Bacteroidia;o__Bacteroidales;f__Bacteroidaceae;g__Bacteroides;s__Bacteroides fragilis
OP41wF17	F1	195.216	ASV11	194	263798	6026460	41.87	58919	99.46	0.29	0	d__Bacteria;p__Bacteroidota;c__Bacteroidia;o__Bacteroidales;f__Bacteroidaceae;g__Bacteroides;s__Bacteroides xylanisolvens
OP41wG1	F1	338.503	ASV5	140	202281	4527996	46.38	81048	99.26	0	0	d__Bacteria;p__Bacteroidota;c__Bacteroidia;o__Bacteroidales;f__Bacteroidaceae;g__Bacteroides;s__Bacteroides uniformis
OP41wH3	F1	248.227	ASV24	132	106168	2184194	56.25	45986	99.09	0.91	0	d__Bacteria;p__Actinobacteriota;c__Actinomycetia;o__Actinomycetales;f__Bifidobacteriaceae;g__Bifidobacterium;s__Bifidobacterium pseudocatenulatum
OP41wM23	F1	100.181	ASV6	145	296657	5290147	42.08	67799	99.25	0	0	d__Bacteria;p__Bacteroidota;c__Bacteroidia;o__Bacteroidales;f__Bacteroidaceae;g__Phocaeicola;s__Phocaeicola vulgatus
OP41wN1	F1	65.1373	ASV5	111	199791	4545808	46.27	88604	96	0	0	d__Bacteria;p__Bacteroidota;c__Bacteroidia;o__Bacteroidales;f__Bacteroidaceae;g__Bacteroides;s__Bacteroides uniformis
OP41wI1	F1	32.7666	ASV1	343	98820	2458206	59.94	12038	94.13	2.04	0	d__Bacteria;p__Actinobacteriota;c__Actinomycetia;o__Actinomycetales;f__Bifidobacteriaceae;g__Bifidobacterium;s__Bifidobacterium longum
OP41wI17	F1	286.588	ASV6	175	186669	5290607	42.07	66738	99.25	0	0	d__Bacteria;p__Bacteroidota;c__Bacteroidia;o__Bacteroidales;f__Bacteroidaceae;g__Phocaeicola;s__Phocaeicola vulgatus
OP41wI3	F1	114.883	ASV18	143	233810	5583479	42.36	108245	99.24	0.55	0	d__Bacteria;p__Bacteroidota;c__Bacteroidia;o__Bacteroidales;f__Bacteroidaceae;g__Bacteroides;s__Bacteroides caccae
OP41wJ17	F1	39.7439	ASV24	118	129518	2155684	56.26	30706	96.06	0.68	0	d__Bacteria;p__Actinobacteriota;c__Actinomycetia;o__Actinomycetales;f__Bifidobacteriaceae;g__Bifidobacterium;s__Bifidobacterium pseudocatenulatum
OP41wJ19	F1	29.3969	ASV12	71	580117	5172127	43.53	173361	98.88	0	0	d__Bacteria;p__Bacteroidota;c__Bacteroidia;o__Bacteroidales;f__Bacteroidaceae;g__Bacteroides;s__Bacteroides fragilis
OP41wK20	F1	46.2983	ASV6	184	177622	5268577	42.07	67796	97.18	0	0	d__Bacteria;p__Bacteroidota;c__Bacteroidia;o__Bacteroidales;f__Bacteroidaceae;g__Phocaeicola;s__Phocaeicola vulgatus
OP41wK21	F1	150.96	ASV18	136	361916	5581785	42.36	113898	99.24	0.49	0	d__Bacteria;p__Bacteroidota;c__Bacteroidia;o__Bacteroidales;f__Bacteroidaceae;g__Bacteroides;s__Bacteroides caccae
OP41wK4	F1	83.7226	ASV18	141	241706	5589099	42.35	109643	99.24	0.55	0	d__Bacteria;p__Bacteroidota;c__Bacteroidia;o__Bacteroidales;f__Bacteroidaceae;g__Bacteroides;s__Bacteroides caccae
OP41wN3	F1	57.0202	ASV61	195	258200	5653496	40.42	63667	95.32	0	0	d__Bacteria;p__Bacteroidota;c__Bacteroidia;o__Bacteroidales;f__Bacteroidaceae;g__Bacteroides;s__Bacteroides nordii
OP41wP11	F1	92.18	ASV4	90	151093	2190389	59.42	37433	96.29	0.55	0	d__Bacteria;p__Actinobacteriota;c__Actinomycetia;o__Actinomycetales;f__Bifidobacteriaceae;g__Bifidobacterium;s__Bifidobacterium adolescentis
OP41wP14	F1	179.532	ASV10	152	305442	6598242	41.81	106754	98.81	0.46	0	d__Bacteria;p__Bacteroidota;c__Bacteroidia;o__Bacteroidales;f__Bacteroidaceae;g__Bacteroides;s__Bacteroides ovatus
OP41wP20	F1	110.653	ASV5	149	202338	4524787	46.38	66438	98.88	0	0	d__Bacteria;p__Bacteroidota;c__Bacteroidia;o__Bacteroidales;f__Bacteroidaceae;g__Bacteroides;s__Bacteroides uniformis
OP41wN6	F1	26.6366	ASV24	132	82816	2182891	56.21	26329	98.34	1.14	0	d__Bacteria;p__Actinobacteriota;c__Actinomycetia;o__Actinomycetales;f__Bifidobacteriaceae;g__Bifidobacterium;s__Bifidobacterium pseudocatenulatum
OP41wO10	F1	79.1521	ASV61	102	272181	5730449	40.47	108341	99.26	0	0	d__Bacteria;p__Bacteroidota;c__Bacteroidia;o__Bacteroidales;f__Bacteroidaceae;g__Bacteroides;s__Bacteroides nordii
OP41wO24	F1	24.0261	ASV4	173	79483	2226481	59.29	22926	97.14	1	0	d__Bacteria;p__Actinobacteriota;c__Actinomycetia;o__Actinomycetales;f__Bifidobacteriaceae;g__Bifidobacterium;s__Bifidobacterium adolescentis
OP41wO3	F1	73.1056	ASV16	125	446608	7162517	42.74	109619	98.88	0.45	0	d__Bacteria;p__Bacteroidota;c__Bacteroidia;o__Bacteroidales;f__Bacteroidaceae;g__Bacteroides;s__Bacteroides cellulosilyticus
OP41wO4	F1	104.204	ASV61	205	210237	5722597	40.43	55636	99.26	0	0	d__Bacteria;p__Bacteroidota;c__Bacteroidia;o__Bacteroidales;f__Bacteroidaceae;g__Bacteroides;s__Bacteroides nordii
OP41wO7	F1	99.4669	ASV61	176	208352	5681031	40.43	62362	97.65	0	0	d__Bacteria;p__Bacteroidota;c__Bacteroidia;o__Bacteroidales;f__Bacteroidaceae;g__Bacteroides;s__Bacteroides nordii
OP42wB11	F1	84.5329	ASV5	141	202284	4557446	46.28	72412	97.21	0	0	d__Bacteria;p__Bacteroidota;c__Bacteroidia;o__Bacteroidales;f__Bacteroidaceae;g__Bacteroides;s__Bacteroides uniformis
OP42wB13	F1	211.311	ASV5	146	195748	4526122	46.39	72570	99.26	0	0	d__Bacteria;p__Bacteroidota;c__Bacteroidia;o__Bacteroidales;f__Bacteroidaceae;g__Bacteroides;s__Bacteroides uniformis
OP42wB17	F1	76.8414	ASV16	294	210740	7121376	42.76	56328	99.07	0.45	0	d__Bacteria;p__Bacteroidota;c__Bacteroidia;o__Bacteroidales;f__Bacteroidaceae;g__Bacteroides;s__Bacteroides cellulosilyticus
OP42wA13	F1	40.3361	ASV10	209	298730	6449207	41.84	75772	95.66	0.73	0	d__Bacteria;p__Bacteroidota;c__Bacteroidia;o__Bacteroidales;f__Bacteroidaceae;g__Bacteroides;s__Bacteroides ovatus
OP42wA16	F1	60.7985	ASV11	212	333949	6091378	41.98	68379	97.68	0.73	0	d__Bacteria;p__Bacteroidota;c__Bacteroidia;o__Bacteroidales;f__Bacteroidaceae;g__Bacteroides;s__Bacteroides xylanisolvens
OP42wA17	F1	35.4698	ASV16	135	261760	6999871	42.74	91464	96.28	0.45	0	d__Bacteria;p__Bacteroidota;c__Bacteroidia;o__Bacteroidales;f__Bacteroidaceae;g__Bacteroides;s__Bacteroides cellulosilyticus
OP42wA19	F1	97.4606	ASV5	144	202284	4489353	46.38	70162	97.03	0	0	d__Bacteria;p__Bacteroidota;c__Bacteroidia;o__Bacteroidales;f__Bacteroidaceae;g__Bacteroides;s__Bacteroides uniformis
OP42wA22	F1	24.3957	ASV10	690	202436	6239565	41.85	26985	88.98	1.36	0	d__Bacteria;p__Bacteroidota;c__Bacteroidia;o__Bacteroidales;f__Bacteroidaceae;g__Bacteroides;s__Bacteroides ovatus
OP42wA4	F1	390.057	ASV18	136	334739	5576423	42.34	126162	99.24	0.55	0	d__Bacteria;p__Bacteroidota;c__Bacteroidia;o__Bacteroidales;f__Bacteroidaceae;g__Bacteroides;s__Bacteroides caccae
OP42wA5	F1	29.111	ASV11	828	116501	5432247	41.95	15156	84.24	1.73	0	d__Bacteria;p__Bacteroidota;c__Bacteroidia;o__Bacteroidales;f__Bacteroidaceae;g__Bacteroides;s__Bacteroides xylanisolvens
OP42wA6	F1	89.6159	ASV6	193	298311	5186734	42.27	71716	98.31	0	0	d__Bacteria;p__Bacteroidota;c__Bacteroidia;o__Bacteroidales;f__Bacteroidaceae;g__Phocaeicola;s__Phocaeicola vulgatus
OP42wB18	F1	127.608	ASV16	260	207771	7128548	42.75	64951	99.07	0.45	0	d__Bacteria;p__Bacteroidota;c__Bacteroidia;o__Bacteroidales;f__Bacteroidaceae;g__Bacteroides;s__Bacteroides cellulosilyticus
OP42wC20	F1	181.619	ASV16	262	182075	7126163	42.75	59901	99.07	0.45	0	d__Bacteria;p__Bacteroidota;c__Bacteroidia;o__Bacteroidales;f__Bacteroidaceae;g__Bacteroides;s__Bacteroides cellulosilyticus
OP42wD2	F1	75.1024	ASV10	111	342124	6390684	41.84	142342	95.96	0.56	0	d__Bacteria;p__Bacteroidota;c__Bacteroidia;o__Bacteroidales;f__Bacteroidaceae;g__Bacteroides;s__Bacteroides ovatus
OP42wD23	F1	122.937	ASV6	168	307009	5181025	42.26	72102	99.25	0	0	d__Bacteria;p__Bacteroidota;c__Bacteroidia;o__Bacteroidales;f__Bacteroidaceae;g__Phocaeicola;s__Phocaeicola vulgatus
OP42wB19	F1	40.7702	ASV11	380	348915	5868330	41.93	40073	95.71	0.54	0	d__Bacteria;p__Bacteroidota;c__Bacteroidia;o__Bacteroidales;f__Bacteroidaceae;g__Bacteroides;s__Bacteroides xylanisolvens
OP42wB20	F1	124.851	ASV5	119	208765	4596887	46.43	93083	98.14	0.12	0	d__Bacteria;p__Bacteroidota;c__Bacteroidia;o__Bacteroidales;f__Bacteroidaceae;g__Bacteroides;s__Bacteroides uniformis
OP42wB5	F1	151.452	ASV5	125	276761	4530981	46.38	86405	99.26	0	0	d__Bacteria;p__Bacteroidota;c__Bacteroidia;o__Bacteroidales;f__Bacteroidaceae;g__Bacteroides;s__Bacteroides uniformis
OP42wB6	F1	139.305	ASV16	235	207771	7087216	42.71	66792	99.07	0.45	0	d__Bacteria;p__Bacteroidota;c__Bacteroidia;o__Bacteroidales;f__Bacteroidaceae;g__Bacteroides;s__Bacteroides cellulosilyticus
OP42wC12	F1	34.4661	ASV10	247	448075	6453466	41.85	76690	95.53	0.62	20	d__Bacteria;p__Bacteroidota;c__Bacteroidia;o__Bacteroidales;f__Bacteroidaceae;g__Bacteroides;s__Bacteroides ovatus
OP42wC16	F1	47.453	ASV10	122	435942	6471203	41.86	142342	95.37	0.56	0	d__Bacteria;p__Bacteroidota;c__Bacteroidia;o__Bacteroidales;f__Bacteroidaceae;g__Bacteroides;s__Bacteroides ovatus
OP42wC18	F1	53.3722	ASV10	96	505563	6565635	41.76	163602	99.16	0.73	0	d__Bacteria;p__Bacteroidota;c__Bacteroidia;o__Bacteroidales;f__Bacteroidaceae;g__Bacteroides;s__Bacteroides ovatus
OP42wC2	F1	33.4842	ASV11	444	176287	5949608	42	34502	94.12	0.38	16.67	d__Bacteria;p__Bacteroidota;c__Bacteroidia;o__Bacteroidales;f__Bacteroidaceae;g__Bacteroides;s__Bacteroides xylanisolvens
OP42wD3	F1	46.6093	ASV10	128	364467	6476714	41.87	116240	96.11	0.46	0	d__Bacteria;p__Bacteroidota;c__Bacteroidia;o__Bacteroidales;f__Bacteroidaceae;g__Bacteroides;s__Bacteroides ovatus
OP42wF10	F1	127.987	ASV12	182	300069	5148290	43.58	63031	99.26	0	0	d__Bacteria;p__Bacteroidota;c__Bacteroidia;o__Bacteroidales;f__Bacteroidaceae;g__Bacteroides;s__Bacteroides fragilis
OP42wF13	F1	31.8646	ASV1	286	46919	2539288	59.99	15332	97.11	1.15	0	d__Bacteria;p__Actinobacteriota;c__Actinomycetia;o__Actinomycetales;f__Bifidobacteriaceae;g__Bifidobacterium;s__Bifidobacterium longum
OP42wF18	F1	47.0433	ASV11	192	286891	6003211	41.87	71662	98.17	0.35	0	d__Bacteria;p__Bacteroidota;c__Bacteroidia;o__Bacteroidales;f__Bacteroidaceae;g__Bacteroides;s__Bacteroides xylanisolvens
OP42wE11	F1	206.368	ASV1	277	62152	2415755	59.96	16652	98.49	1.05	0	d__Bacteria;p__Actinobacteriota;c__Actinomycetia;o__Actinomycetales;f__Bifidobacteriaceae;g__Bifidobacterium;s__Bifidobacterium longum
OP42wE12	F1	20.6589	ASV1	464	70534	2275946	59.77	6877	87.64	2.11	0	d__Bacteria;p__Actinobacteriota;c__Actinomycetia;o__Actinomycetales;f__Bifidobacteriaceae;g__Bifidobacterium;s__Bifidobacterium longum
OP42wE13	F1	162.766	ASV12	144	326061	5161375	43.58	85808	99.26	0	0	d__Bacteria;p__Bacteroidota;c__Bacteroidia;o__Bacteroidales;f__Bacteroidaceae;g__Bacteroides;s__Bacteroides fragilis
OP42wE18	F1	49.5536	ASV1	109	95679	2459263	60.01	44844	99.19	1.19	25	d__Bacteria;p__Actinobacteriota;c__Actinomycetia;o__Actinomycetales;f__Bifidobacteriaceae;g__Bifidobacterium;s__Bifidobacterium longum
OP42wE19	F1	21.5069	ASV1	302	65195	2273470	60.15	11866	96.39	1.23	0	d__Bacteria;p__Actinobacteriota;c__Actinomycetia;o__Actinomycetales;f__Bifidobacteriaceae;g__Bifidobacterium;s__Bifidobacterium longum
OP42wE20	F1	49.558	ASV12	65	522691	5137148	43.53	222067	98.14	0	0	d__Bacteria;p__Bacteroidota;c__Bacteroidia;o__Bacteroidales;f__Bacteroidaceae;g__Bacteroides;s__Bacteroides fragilis
OP42wE22	F1	33.7264	ASV1	143	91400	2459417	59.95	29314	97.47	1.27	0	d__Bacteria;p__Actinobacteriota;c__Actinomycetia;o__Actinomycetales;f__Bifidobacteriaceae;g__Bifidobacterium;s__Bifidobacterium longum
OP42wE9	F1	45.9388	ASV1	108	195831	2338797	60.29	40541	98.66	0	0	d__Bacteria;p__Actinobacteriota;c__Actinomycetia;o__Actinomycetales;f__Bifidobacteriaceae;g__Bifidobacterium;s__Bifidobacterium longum
OP42wF19	F1	38.4717	ASV1	167	112108	2435035	59.96	26426	98.74	0.84	0	d__Bacteria;p__Actinobacteriota;c__Actinomycetia;o__Actinomycetales;f__Bifidobacteriaceae;g__Bifidobacterium;s__Bifidobacterium longum
OP42wF20	F1	28.9794	ASV1	235	65233	2421360	59.94	16118	98.18	0.69	0	d__Bacteria;p__Actinobacteriota;c__Actinomycetia;o__Actinomycetales;f__Bifidobacteriaceae;g__Bifidobacterium;s__Bifidobacterium longum
OP42wF21	F1	23.1663	ASV12	118	338669	5113411	43.53	89415	98.29	0	0	d__Bacteria;p__Bacteroidota;c__Bacteroidia;o__Bacteroidales;f__Bacteroidaceae;g__Bacteroides;s__Bacteroides fragilis
OP42wF9	F1	126.731	ASV12	212	192436	5142989	43.58	54068	99.26	0	0	d__Bacteria;p__Bacteroidota;c__Bacteroidia;o__Bacteroidales;f__Bacteroidaceae;g__Bacteroides;s__Bacteroides fragilis
OP42wG12	F1	58.2578	ASV12	102	425163	5181898	43.57	129976	99.26	0	0	d__Bacteria;p__Bacteroidota;c__Bacteroidia;o__Bacteroidales;f__Bacteroidaceae;g__Bacteroides;s__Bacteroides fragilis
OP42wI23	F1	75.9685	ASV16	248	191294	7113836	42.74	66739	99.07	0.45	0	d__Bacteria;p__Bacteroidota;c__Bacteroidia;o__Bacteroidales;f__Bacteroidaceae;g__Bacteroides;s__Bacteroides cellulosilyticus
OP42wL3	F1	41.5879	ASV16	128	371458	7082770	42.75	99672	99.26	0.37	0	d__Bacteria;p__Bacteroidota;c__Bacteroidia;o__Bacteroidales;f__Bacteroidaceae;g__Bacteroides;s__Bacteroides cellulosilyticus
OP42wJ11	F1	58.4351	ASV16	110	485946	7053645	42.69	115169	99.07	0.45	0	d__Bacteria;p__Bacteroidota;c__Bacteroidia;o__Bacteroidales;f__Bacteroidaceae;g__Bacteroides;s__Bacteroides cellulosilyticus
OP42wJ19	F1	99.2302	ASV5	116	202347	4591078	46.28	88241	99.26	0	0	d__Bacteria;p__Bacteroidota;c__Bacteroidia;o__Bacteroidales;f__Bacteroidaceae;g__Bacteroides;s__Bacteroides uniformis
OP42wJ21	F1	51.3786	ASV8	384	50861	3243671	64.01	12608	99.52	0.81	33.33	d__Bacteria;p__Actinobacteriota;c__Coriobacteriia;o__Coriobacteriales;f__Eggerthellaceae;g__Eggerthella;s__Eggerthella lenta
OP42wJ6	F1	114.271	ASV1	262	53792	2419844	59.94	18990	97.4	0.9	0	d__Bacteria;p__Actinobacteriota;c__Actinomycetia;o__Actinomycetales;f__Bifidobacteriaceae;g__Bifidobacterium;s__Bifidobacterium longum
OP42wK11	F1	69.5621	ASV1	223	57098	2405879	59.96	22379	97.99	0.55	0	d__Bacteria;p__Actinobacteriota;c__Actinomycetia;o__Actinomycetales;f__Bifidobacteriaceae;g__Bifidobacterium;s__Bifidobacterium longum
OP42wK12	F1	25.8781	ASV8	582	52129	3019688	63.91	7403	90.34	0.81	33.33	d__Bacteria;p__Actinobacteriota;c__Coriobacteriia;o__Coriobacteriales;f__Eggerthellaceae;g__Eggerthella;s__Eggerthella lenta
OP42wK14	F1	118.458	ASV16	257	248655	7110651	42.75	60969	99.07	0.45	0	d__Bacteria;p__Bacteroidota;c__Bacteroidia;o__Bacteroidales;f__Bacteroidaceae;g__Bacteroides;s__Bacteroides cellulosilyticus
OP42wL13	F1	30.2718	ASV1	217	64146	2376199	59.93	18554	97.4	0.46	0	d__Bacteria;p__Actinobacteriota;c__Actinomycetia;o__Actinomycetales;f__Bifidobacteriaceae;g__Bifidobacterium;s__Bifidobacterium longum
OP42wM1	F1	21.6572	ASV21	1051	111039	5726475	42.66	10856	84.78	2.5	6.67	d__Bacteria;p__Bacteroidota;c__Bacteroidia;o__Bacteroidales;f__Bacteroidaceae;g__Bacteroides;s__Bacteroides thetaiotaomicron
OP42wN8	F1	76.4932	ASV6	153	247416	5294571	42.08	73709	99.25	0	0	d__Bacteria;p__Bacteroidota;c__Bacteroidia;o__Bacteroidales;f__Bacteroidaceae;g__Phocaeicola;s__Phocaeicola vulgatus
OP42wM12	F1	31.7062	ASV11	646	156441	5732503	41.9	21083	93.36	1.25	0	d__Bacteria;p__Bacteroidota;c__Bacteroidia;o__Bacteroidales;f__Bacteroidaceae;g__Bacteroides;s__Bacteroides xylanisolvens
OP42wM17	F1	83.1547	ASV4	103	188197	2214093	59.3	36707	98.56	1	0	d__Bacteria;p__Actinobacteriota;c__Actinomycetia;o__Actinomycetales;f__Bifidobacteriaceae;g__Bifidobacterium;s__Bifidobacterium adolescentis
OP42wM5	F1	44.1626	ASV5	123	213064	4525428	46.27	87142	95.91	0	0	d__Bacteria;p__Bacteroidota;c__Bacteroidia;o__Bacteroidales;f__Bacteroidaceae;g__Bacteroides;s__Bacteroides uniformis
OP42wN12	F1	54.2793	ASV1	217	76160	2373518	60.2	21799	99.17	1.47	0	d__Bacteria;p__Actinobacteriota;c__Actinomycetia;o__Actinomycetales;f__Bifidobacteriaceae;g__Bifidobacterium;s__Bifidobacterium longum
OP42wN17	F1	29.3705	ASV16	199	198223	7083498	42.74	67002	96.82	1.38	0	d__Bacteria;p__Bacteroidota;c__Bacteroidia;o__Bacteroidales;f__Bacteroidaceae;g__Bacteroides;s__Bacteroides cellulosilyticus
OP43wC21	F1	112.879	ASV5	133	202284	4590300	46.26	86405	98.14	0	0	d__Bacteria;p__Bacteroidota;c__Bacteroidia;o__Bacteroidales;f__Bacteroidaceae;g__Bacteroides;s__Bacteroides uniformis
OP43wE13	F1	247.286	ASV4	183	72565	2230136	59.34	24798	98.41	0.55	0	d__Bacteria;p__Actinobacteriota;c__Actinomycetia;o__Actinomycetales;f__Bifidobacteriaceae;g__Bifidobacterium;s__Bifidobacterium adolescentis
OP42wO13	F1	34.3467	ASV1	191	62519	2421552	59.93	21110	97.3	1.59	16.67	d__Bacteria;p__Actinobacteriota;c__Actinomycetia;o__Actinomycetales;f__Bifidobacteriaceae;g__Bifidobacterium;s__Bifidobacterium longum
OP42wO6	F1	32.9247	ASV6	356	187834	5113700	42.23	31024	95.22	1.02	0	d__Bacteria;p__Bacteroidota;c__Bacteroidia;o__Bacteroidales;f__Bacteroidaceae;g__Phocaeicola;s__Phocaeicola vulgatus
OP42wP5	F1	37.7748	ASV4	102	161884	2281983	59.35	43030	100	0.09	0	d__Bacteria;p__Actinobacteriota;c__Actinomycetia;o__Actinomycetales;f__Bifidobacteriaceae;g__Bifidobacterium;s__Bifidobacterium adolescentis
OP43wA6	F1	67.1518	ASV6	151	247250	5207128	42.06	73024	98.5	0.38	0	d__Bacteria;p__Bacteroidota;c__Bacteroidia;o__Bacteroidales;f__Bacteroidaceae;g__Phocaeicola;s__Phocaeicola vulgatus
OP43wB22	F1	20.158	ASV12	149	265719	5119831	43.52	61905	98.02	0.37	100	d__Bacteria;p__Bacteroidota;c__Bacteroidia;o__Bacteroidales;f__Bacteroidaceae;g__Bacteroides;s__Bacteroides fragilis
OP43wB4	F1	25.0109	ASV10	503	259252	6370657	41.82	38416	92.92	1.1	0	d__Bacteria;p__Bacteroidota;c__Bacteroidia;o__Bacteroidales;f__Bacteroidaceae;g__Bacteroides;s__Bacteroides ovatus
OP43wE14	F1	47.4924	ASV6	170	238871	5160048	42.19	62070	99.25	0	0	d__Bacteria;p__Bacteroidota;c__Bacteroidia;o__Bacteroidales;f__Bacteroidaceae;g__Phocaeicola;s__Phocaeicola vulgatus
OP43wF10	F1	22.4168	ASV21	1083	65312	5693499	42.55	9140	86.76	2.68	0	d__Bacteria;p__Bacteroidota;c__Bacteroidia;o__Bacteroidales;f__Bacteroidaceae;g__Bacteroides;s__Bacteroides thetaiotaomicron
OP43wE15	F1	20.8618	ASV21	1290	85921	5534742	42.45	6245	81.42	2.06	0	d__Bacteria;p__Bacteroidota;c__Bacteroidia;o__Bacteroidales;f__Bacteroidaceae;g__Bacteroides;s__Bacteroides thetaiotaomicron
OP43wE17	F1	338.195	ASV6	212	307008	5173817	42.12	66755	99.25	0	0	d__Bacteria;p__Bacteroidota;c__Bacteroidia;o__Bacteroidales;f__Bacteroidaceae;g__Phocaeicola;s__Phocaeicola vulgatus
OP43wE18	F1	106.921	ASV6	166	220749	5209421	42.26	73764	99.25	0	0	d__Bacteria;p__Bacteroidota;c__Bacteroidia;o__Bacteroidales;f__Bacteroidaceae;g__Phocaeicola;s__Phocaeicola vulgatus
OP43wE22	F1	69.9257	ASV16	283	240922	7123501	42.76	56328	98.7	0.45	0	d__Bacteria;p__Bacteroidota;c__Bacteroidia;o__Bacteroidales;f__Bacteroidaceae;g__Bacteroides;s__Bacteroides cellulosilyticus
OP43wE23	F1	64.3859	ASV16	312	152108	7085936	42.75	50496	97.96	0.82	0	d__Bacteria;p__Bacteroidota;c__Bacteroidia;o__Bacteroidales;f__Bacteroidaceae;g__Bacteroides;s__Bacteroides cellulosilyticus
OP43wE7	F1	108.265	ASV5	133	202290	4523639	46.37	71554	98.88	0	0	d__Bacteria;p__Bacteroidota;c__Bacteroidia;o__Bacteroidales;f__Bacteroidaceae;g__Bacteroides;s__Bacteroides uniformis
OP43wE9	F1	92.3137	ASV5	146	202284	4587370	46.27	68002	98.88	0	0	d__Bacteria;p__Bacteroidota;c__Bacteroidia;o__Bacteroidales;f__Bacteroidaceae;g__Bacteroides;s__Bacteroides uniformis
OP43wH5	F1	152.127	ASV5	131	202284	4611220	46.26	88865	98.88	0	0	d__Bacteria;p__Bacteroidota;c__Bacteroidia;o__Bacteroidales;f__Bacteroidaceae;g__Bacteroides;s__Bacteroides uniformis
OP43wI13	F1	23.3241	ASV21	872	93551	6034292	42.55	13774	90.19	1.53	0	d__Bacteria;p__Bacteroidota;c__Bacteroidia;o__Bacteroidales;f__Bacteroidaceae;g__Bacteroides;s__Bacteroides thetaiotaomicron
OP43wG17	F1	26.5522	ASV1	374	42438	2359784	59.85	9922	88.79	1.19	0	d__Bacteria;p__Actinobacteriota;c__Actinomycetia;o__Actinomycetales;f__Bifidobacteriaceae;g__Bifidobacterium;s__Bifidobacterium longum
OP43wG18	F1	68.4639	ASV5	135	202342	4528179	46.37	69017	98.7	0	0	d__Bacteria;p__Bacteroidota;c__Bacteroidia;o__Bacteroidales;f__Bacteroidaceae;g__Bacteroides;s__Bacteroides uniformis
OP43wG19	F1	82.0438	ASV16	305	161934	7101001	42.76	56258	99.26	0.45	0	d__Bacteria;p__Bacteroidota;c__Bacteroidia;o__Bacteroidales;f__Bacteroidaceae;g__Bacteroides;s__Bacteroides cellulosilyticus
OP43wG20	F1	113.594	ASV5	132	276762	4500515	46.47	80382	99.26	0	0	d__Bacteria;p__Bacteroidota;c__Bacteroidia;o__Bacteroidales;f__Bacteroidaceae;g__Bacteroides;s__Bacteroides uniformis
OP43wG5	F1	22.4881	ASV16	543	163130	6890550	42.74	40064	90.36	1.38	0	d__Bacteria;p__Bacteroidota;c__Bacteroidia;o__Bacteroidales;f__Bacteroidaceae;g__Bacteroides;s__Bacteroides cellulosilyticus
OP43wI23	F1	48.8481	ASV12	66	415476	5203506	43.57	190526	99.26	0	0	d__Bacteria;p__Bacteroidota;c__Bacteroidia;o__Bacteroidales;f__Bacteroidaceae;g__Bacteroides;s__Bacteroides fragilis
OP43wK14	F1	26.283	ASV21	626	144118	6145314	42.55	18524	93.07	1.69	0	d__Bacteria;p__Bacteroidota;c__Bacteroidia;o__Bacteroidales;f__Bacteroidaceae;g__Bacteroides;s__Bacteroides thetaiotaomicron
OP43wI6	F1	59.8978	ASV4	125	128528	2154384	59.42	32303	96.89	0.55	0	d__Bacteria;p__Actinobacteriota;c__Actinomycetia;o__Actinomycetales;f__Bifidobacteriaceae;g__Bifidobacterium;s__Bifidobacterium adolescentis
OP43wJ20	F1	78.9895	ASV5	137	195748	4513475	46.38	70097	98.42	0	0	d__Bacteria;p__Bacteroidota;c__Bacteroidia;o__Bacteroidales;f__Bacteroidaceae;g__Bacteroides;s__Bacteroides uniformis
OP43wJ24	F1	24.1977	ASV8	582	33071	3019281	63.76	7265	88.72	2.02	33.33	d__Bacteria;p__Actinobacteriota;c__Coriobacteriia;o__Coriobacteriales;f__Eggerthellaceae;g__Eggerthella;s__Eggerthella lenta
OP43wJ4	F1	48.9068	ASV10	151	303654	6458159	41.79	131773	96.14	0.46	0	d__Bacteria;p__Bacteroidota;c__Bacteroidia;o__Bacteroidales;f__Bacteroidaceae;g__Bacteroides;s__Bacteroides ovatus
OP43wJ6	F1	177.485	ASV5	139	261099	4604185	46.26	72804	99.26	0	0	d__Bacteria;p__Bacteroidota;c__Bacteroidia;o__Bacteroidales;f__Bacteroidaceae;g__Bacteroides;s__Bacteroides uniformis
OP43wJ8	F1	32.3252	ASV24	95	116179	2144859	56.22	37347	95.18	0.91	0	d__Bacteria;p__Actinobacteriota;c__Actinomycetia;o__Actinomycetales;f__Bifidobacteriaceae;g__Bifidobacterium;s__Bifidobacterium pseudocatenulatum
OP43wK1	F1	61.5978	ASV18	101	550765	5575356	42.36	162892	99.24	0.49	0	d__Bacteria;p__Bacteroidota;c__Bacteroidia;o__Bacteroidales;f__Bacteroidaceae;g__Bacteroides;s__Bacteroides caccae
OP43wK22	F1	114.309	ASV24	47	271875	2116274	56.25	126013	92.73	0.68	0	d__Bacteria;p__Actinobacteriota;c__Actinomycetia;o__Actinomycetales;f__Bifidobacteriaceae;g__Bifidobacterium;s__Bifidobacterium pseudocatenulatum
OP43wO19	F1	41.6881	ASV4	150	96735	2217790	59.41	25410	98.59	0.09	0	d__Bacteria;p__Actinobacteriota;c__Actinomycetia;o__Actinomycetales;f__Bifidobacteriaceae;g__Bifidobacterium;s__Bifidobacterium adolescentis
OP43wO3	F1	37.3732	ASV4	172	69049	2228193	59.34	22859	97.53	0.32	0	d__Bacteria;p__Actinobacteriota;c__Actinomycetia;o__Actinomycetales;f__Bifidobacteriaceae;g__Bifidobacterium;s__Bifidobacterium adolescentis
OP43wK6	F1	73.1978	ASV21	415	292574	6261284	42.59	46175	96.66	1.32	0	d__Bacteria;p__Bacteroidota;c__Bacteroidia;o__Bacteroidales;f__Bacteroidaceae;g__Bacteroides;s__Bacteroides thetaiotaomicron
OP43wM3	F1	39.2734	ASV4	126	85155	2207487	59.32	32720	95.74	0.09	0	d__Bacteria;p__Actinobacteriota;c__Actinomycetia;o__Actinomycetales;f__Bifidobacteriaceae;g__Bifidobacterium;s__Bifidobacterium adolescentis
OP43wN10	F1	131.048	ASV5	131	202290	4606130	46.26	86405	99.26	0	0	d__Bacteria;p__Bacteroidota;c__Bacteroidia;o__Bacteroidales;f__Bacteroidaceae;g__Bacteroides;s__Bacteroides uniformis
OP43wN13	F1	21.1201	ASV4	459	44809	1947420	58.97	5984	80.75	1.34	0	d__Bacteria;p__Actinobacteriota;c__Actinomycetia;o__Actinomycetales;f__Bifidobacteriaceae;g__Bifidobacterium;s__Bifidobacterium adolescentis
OP43wN3	F1	65.1273	ASV5	100	223840	4503330	46.37	99465	97.96	0	0	d__Bacteria;p__Bacteroidota;c__Bacteroidia;o__Bacteroidales;f__Bacteroidaceae;g__Bacteroides;s__Bacteroides uniformis
OP43wN5	F1	27.3225	ASV4	208	53936	2212453	59.23	17868	96.91	0.7	0	d__Bacteria;p__Actinobacteriota;c__Actinomycetia;o__Actinomycetales;f__Bifidobacteriaceae;g__Bifidobacterium;s__Bifidobacterium adolescentis
OP43wO5	F1	34.9141	ASV4	91	123426	2259928	59.31	41985	99.09	0.7	0	d__Bacteria;p__Actinobacteriota;c__Actinomycetia;o__Actinomycetales;f__Bifidobacteriaceae;g__Bifidobacterium;s__Bifidobacterium adolescentis
OP43wP7	F1	138.719	ASV4	105	159377	2239116	59.39	40038	98.56	0.55	0	d__Bacteria;p__Actinobacteriota;c__Actinomycetia;o__Actinomycetales;f__Bifidobacteriaceae;g__Bifidobacterium;s__Bifidobacterium adolescentis
OP43wP9	F1	88.4244	ASV1	374	58923	2303450	60.2	11989	97.32	1.62	0	d__Bacteria;p__Actinobacteriota;c__Actinomycetia;o__Actinomycetales;f__Bifidobacteriaceae;g__Bifidobacterium;s__Bifidobacterium longum
OP43wO7	F1	116.051	ASV4	96	149470	2256200	59.39	37291	98.33	0.55	0	d__Bacteria;p__Actinobacteriota;c__Actinomycetia;o__Actinomycetales;f__Bifidobacteriaceae;g__Bifidobacterium;s__Bifidobacterium adolescentis
OP43wO9	F1	85.3886	ASV4	107	163927	2264682	59.36	37655	99.55	0.09	0	d__Bacteria;p__Actinobacteriota;c__Actinomycetia;o__Actinomycetales;f__Bifidobacteriaceae;g__Bifidobacterium;s__Bifidobacterium adolescentis
OP43wP10	F1	48.8334	ASV1	155	117016	2282474	60.23	26718	93.59	0.69	0	d__Bacteria;p__Actinobacteriota;c__Actinomycetia;o__Actinomycetales;f__Bifidobacteriaceae;g__Bifidobacterium;s__Bifidobacterium longum
OP43wP12	F1	108.603	ASV4	86	252922	2221870	59.37	48713	95.61	0.55	0	d__Bacteria;p__Actinobacteriota;c__Actinomycetia;o__Actinomycetales;f__Bifidobacteriaceae;g__Bifidobacterium;s__Bifidobacterium adolescentis
OP43wP13	F1	20.5186	ASV4	262	72044	2230220	59.34	12423	98.55	0.81	50	d__Bacteria;p__Actinobacteriota;c__Actinomycetia;o__Actinomycetales;f__Bifidobacteriaceae;g__Bifidobacterium;s__Bifidobacterium adolescentis
OP43wP16	F1	149.824	ASV4	101	168235	2232935	59.35	38265	97.42	0.55	0	d__Bacteria;p__Actinobacteriota;c__Actinomycetia;o__Actinomycetales;f__Bifidobacteriaceae;g__Bifidobacterium;s__Bifidobacterium adolescentis
OP43wP19	F1	32.3102	ASV1	306	62491	2358305	59.85	12002	95.61	1.52	12.5	d__Bacteria;p__Actinobacteriota;c__Actinomycetia;o__Actinomycetales;f__Bifidobacteriaceae;g__Bifidobacterium;s__Bifidobacterium longum
CP3wB10	H1	107.5	ASV4	39	293667	2085360	59.25	141002	100	0.55	0	d__Bacteria;p__Actinobacteriota;c__Actinomycetia;o__Actinomycetales;f__Bifidobacteriaceae;g__Bifidobacterium;s__Bifidobacterium adolescentis
CP3wF13	H1	80.9139	ASV4	36	293667	2075863	59.29	141695	99.77	0.55	0	d__Bacteria;p__Actinobacteriota;c__Actinomycetia;o__Actinomycetales;f__Bifidobacteriaceae;g__Bifidobacterium;s__Bifidobacterium adolescentis
CP3wL13	H1	84.3087	ASV4	38	293694	2019497	59.23	141002	96.59	0.55	0	d__Bacteria;p__Actinobacteriota;c__Actinomycetia;o__Actinomycetales;f__Bifidobacteriaceae;g__Bifidobacterium;s__Bifidobacterium adolescentis
CP3wL17	H1	78.4907	ASV4	32	293667	2084244	59.27	143856	100	0.7	0	d__Bacteria;p__Actinobacteriota;c__Actinomycetia;o__Actinomycetales;f__Bifidobacteriaceae;g__Bifidobacterium;s__Bifidobacterium adolescentis
CP3wL9	H1	77.3679	ASV4	40	293667	2082602	59.28	121097	100	0.55	0	d__Bacteria;p__Actinobacteriota;c__Actinomycetia;o__Actinomycetales;f__Bifidobacteriaceae;g__Bifidobacterium;s__Bifidobacterium adolescentis
OP3wL5	H1	61.6023	ASV17	75	428403	5569013	42.17	177917	97.74	0.38	0	d__Bacteria;p__Bacteroidota;c__Bacteroidia;o__Bacteroidales;f__Bacteroidaceae;g__Phocaeicola;s__Phocaeicola dorei
OP3wM20	H1	94.573	ASV18	77	416582	5092964	42.48	142746	98.49	0.49	0	d__Bacteria;p__Bacteroidota;c__Bacteroidia;o__Bacteroidales;f__Bacteroidaceae;g__Bacteroides;s__Bacteroides caccae
OP3wP12	H1	124.915	ASV17	82	428377	5565372	42.12	198098	99.23	0.38	0	d__Bacteria;p__Bacteroidota;c__Bacteroidia;o__Bacteroidales;f__Bacteroidaceae;g__Phocaeicola;s__Phocaeicola dorei
OP3wP19	H1	47.088	ASV17	249	176188	5542339	42.07	41462	98.46	0.75	0	d__Bacteria;p__Bacteroidota;c__Bacteroidia;o__Bacteroidales;f__Bacteroidaceae;g__Phocaeicola;s__Phocaeicola dorei
OP3wP7	H1	29.7682	ASV17	844	61352	5489686	41.88	10690	95.81	2.07	0	d__Bacteria;p__Bacteroidota;c__Bacteroidia;o__Bacteroidales;f__Bacteroidaceae;g__Phocaeicola;s__Phocaeicola dorei
OP4wA19	H1	22.8172	ASV17	1099	46483	5289664	42.2	6406	94.77	3.26	6.67	d__Bacteria;p__Bacteroidota;c__Bacteroidia;o__Bacteroidales;f__Bacteroidaceae;g__Phocaeicola;s__Phocaeicola dorei
P10wA1	H1	57.4388	ASV5	60	578899	4421869	46.54	179822	99.26	0	0	d__Bacteria;p__Bacteroidota;c__Bacteroidia;o__Bacteroidales;f__Bacteroidaceae;g__Bacteroides;s__Bacteroides uniformis
P10wA7	H1	221.672	ASV9	1	2264855	2264855	60.02	2264855	100	0.81	0	d__Bacteria;p__Actinobacteriota;c__Coriobacteriia;o__Coriobacteriales;f__Coriobacteriaceae;g__Collinsella;s__Collinsella aerofaciens_J
P10wA9	H1	54.2935	ASV22	129	253656	4165952	46.03	60183	99.26	0.99	0	d__Bacteria;p__Bacteroidota;c__Bacteroidia;o__Bacteroidales;f__Bacteroidaceae;g__Bacteroides;s__Bacteroides stercoris
P10wB9	H1	67.0782	ASV18	55	624988	5144722	42.47	228832	99.46	0.49	0	d__Bacteria;p__Bacteroidota;c__Bacteroidia;o__Bacteroidales;f__Bacteroidaceae;g__Bacteroides;s__Bacteroides caccae
P10wC2	H1	32.044	ASV13	196	267782	6635147	43.53	95125	99.23	0.38	0	d__Bacteria;p__Bacteroidota;c__Bacteroidia;o__Bacteroidales;f__Tannerellaceae;g__Parabacteroides;s__Parabacteroides goldsteinii
P10wC4	H1	42.3346	ASV13	206	371122	6638912	43.47	124344	99.62	0.38	0	d__Bacteria;p__Bacteroidota;c__Bacteroidia;o__Bacteroidales;f__Tannerellaceae;g__Parabacteroides;s__Parabacteroides goldsteinii
P10wC6	H1	82.8009	ASV57	9	1797186	3506690	66.25	1797186	100	0	0	d__Bacteria;p__Actinobacteriota;c__Coriobacteriia;o__Coriobacteriales;f__Eggerthellaceae;g__Gordonibacter;s__Gordonibacter pamelaeae
P10wC8	H1	54.0686	ASV35	134	196259	4505608	45.22	69754	99.62	0.19	0	d__Bacteria;p__Bacteroidota;c__Bacteroidia;o__Bacteroidales;f__Tannerellaceae;g__Parabacteroides;s__Parabacteroides johnsonii
P10wD1	H1	136.576	ASV35	126	196259	4509054	45.22	62491	99.62	0.19	0	d__Bacteria;p__Bacteroidota;c__Bacteroidia;o__Bacteroidales;f__Tannerellaceae;g__Parabacteroides;s__Parabacteroides johnsonii
P10wD2	H1	93.9739	ASV35	136	196259	4505019	45.22	62491	99.62	0.19	0	d__Bacteria;p__Bacteroidota;c__Bacteroidia;o__Bacteroidales;f__Tannerellaceae;g__Parabacteroides;s__Parabacteroides johnsonii
P10wD3	H1	92.5956	ASV13	46	3115529	6667767	43.47	1286603	99.62	0.38	0	d__Bacteria;p__Bacteroidota;c__Bacteroidia;o__Bacteroidales;f__Tannerellaceae;g__Parabacteroides;s__Parabacteroides goldsteinii
P10wD6	H1	220.252	ASV35	122	196255	4509794	45.22	77420	99.62	0.19	0	d__Bacteria;p__Bacteroidota;c__Bacteroidia;o__Bacteroidales;f__Tannerellaceae;g__Parabacteroides;s__Parabacteroides johnsonii
P10wE1	H1	272.997	ASV35	20	1660177	4685774	45.17	845424	99.62	0.19	0	d__Bacteria;p__Bacteroidota;c__Bacteroidia;o__Bacteroidales;f__Tannerellaceae;g__Parabacteroides;s__Parabacteroides johnsonii
P10wE10	H1	54.2279	ASV68	169	192828	4653335	43.36	78385	99.46	0.27	0	d__Bacteria;p__Bacteroidota;c__Bacteroidia;o__Bacteroidales;f__Marinifilaceae;g__Odoribacter;s__Odoribacter splanchnicus
P10wE3	H1	275.12	ASV34	1	1881993	1881993	41.23	1881993	99.3	0	0	d__Bacteria;p__Firmicutes;c__Bacilli;o__Lactobacillales;f__Lactobacillaceae;g__Ligilactobacillus;s__Ligilactobacillus animalis
P10wE7	H1	92.8601	ASV139	1	4079842	4079842	60.94	4079842	99.33	0.13	0	d__Bacteria;p__Firmicutes_A;c__Clostridia;o__Oscillospirales;f__Oscillospiraceae;g__Flavonifractor;s__Flavonifractor sp000508885
P10wF12	H1	22.1729	ASV21	1043	121762	6107823	42.6	11027	90.25	2.53	0	d__Bacteria;p__Bacteroidota;c__Bacteroidia;o__Bacteroidales;f__Bacteroidaceae;g__Bacteroides;s__Bacteroides thetaiotaomicron
P10wF2	H1	25.5334	ASV5	58	410191	4402954	46.52	167987	98.51	0.09	0	d__Bacteria;p__Bacteroidota;c__Bacteroidia;o__Bacteroidales;f__Bacteroidaceae;g__Bacteroides;s__Bacteroides uniformis
P10wG1	H1	31.0544	ASV11	572	185088	6150939	41.65	22308	97.31	2.04	0	d__Bacteria;p__Bacteroidota;c__Bacteroidia;o__Bacteroidales;f__Bacteroidaceae;g__Bacteroides;s__Bacteroides xylanisolvens
P10wG11	H1	238.534	ASV5	13	3481535	4476259	46.51	3481535	99.26	0	0	d__Bacteria;p__Bacteroidota;c__Bacteroidia;o__Bacteroidales;f__Bacteroidaceae;g__Bacteroides;s__Bacteroides uniformis
P10wG4	H1	96.014	ASV11	178	303961	6362895	41.68	78492	99.46	0.52	0	d__Bacteria;p__Bacteroidota;c__Bacteroidia;o__Bacteroidales;f__Bacteroidaceae;g__Bacteroides;s__Bacteroides xylanisolvens
P10wG5	H1	22.607	ASV10	298	280418	6728501	42.21	48862	97.61	0.74	0	d__Bacteria;p__Bacteroidota;c__Bacteroidia;o__Bacteroidales;f__Bacteroidaceae;g__Bacteroides;s__Bacteroides ovatus
P10wG6	H1	147.018	ASV5	55	652431	4297991	46.66	200482	98.51	0	0	d__Bacteria;p__Bacteroidota;c__Bacteroidia;o__Bacteroidales;f__Bacteroidaceae;g__Bacteroides;s__Bacteroides uniformis
P10wG7	H1	43.2711	ASV10	146	456145	6825362	42.22	98287	99.43	0.46	0	d__Bacteria;p__Bacteroidota;c__Bacteroidia;o__Bacteroidales;f__Bacteroidaceae;g__Bacteroides;s__Bacteroides ovatus
P10wH1	H1	34.7154	ASV10	656	103348	6675367	42.51	20170	99.1	0.42	0	d__Bacteria;p__Bacteroidota;c__Bacteroidia;o__Bacteroidales;f__Bacteroidaceae;g__Bacteroides;s__Bacteroides ovatus
P10wH12	H1	75.9658	ASV5	65	389254	4415228	46.56	138984	98.88	0	0	d__Bacteria;p__Bacteroidota;c__Bacteroidia;o__Bacteroidales;f__Bacteroidaceae;g__Bacteroides;s__Bacteroides uniformis
P10wH2	H1	38.3109	ASV5	68	370202	4347769	46.6	120609	97.4	0	0	d__Bacteria;p__Bacteroidota;c__Bacteroidia;o__Bacteroidales;f__Bacteroidaceae;g__Bacteroides;s__Bacteroides uniformis
P10wH4	H1	46.5277	ASV11	1000	70168	5920047	42	10711	93.53	0.88	12.5	d__Bacteria;p__Bacteroidota;c__Bacteroidia;o__Bacteroidales;f__Bacteroidaceae;g__Bacteroides;s__Bacteroides xylanisolvens
P10wH7	H1	50.584	ASV5	52	476061	4419557	46.55	245373	98.88	0	0	d__Bacteria;p__Bacteroidota;c__Bacteroidia;o__Bacteroidales;f__Bacteroidaceae;g__Bacteroides;s__Bacteroides uniformis
P10wH9	H1	123.576	ASV18	59	586658	5144415	42.47	228789	99.46	0.49	0	d__Bacteria;p__Bacteroidota;c__Bacteroidia;o__Bacteroidales;f__Bacteroidaceae;g__Bacteroides;s__Bacteroides caccae
P11wA1	H1	183.39	ASV35	130	196259	4505905	45.23	62491	99.62	0.19	0	d__Bacteria;p__Bacteroidota;c__Bacteroidia;o__Bacteroidales;f__Tannerellaceae;g__Parabacteroides;s__Parabacteroides johnsonii
P11wA12	H1	198.284	ASV16	8	6046378	7447507	43.3	6046378	99.25	0.26	0	d__Bacteria;p__Bacteroidota;c__Bacteroidia;o__Bacteroidales;f__Bacteroidaceae;g__Bacteroides;s__Bacteroides sp900552405
P11wB1	H1	48.6242	ASV18	128	362467	5187028	43.04	126458	98.85	3.08	0	d__Bacteria;p__Bacteroidota;c__Bacteroidia;o__Bacteroidales;f__Bacteroidaceae;g__Bacteroides;s__Bacteroides caccae
P11wB10	H1	34.5697	ASV69	71	285409	5098368	44.91	136130	99.42	0.38	0	d__Bacteria;p__Bacteroidota;c__Bacteroidia;o__Bacteroidales;f__Tannerellaceae;g__Parabacteroides;s__Parabacteroides distasonis
P11wB12	H1	258.152	ASV68	34	651077	4589704	43.67	560938	99.46	0	0	d__Bacteria;p__Bacteroidota;c__Bacteroidia;o__Bacteroidales;f__Marinifilaceae;g__Odoribacter;s__Odoribacter splanchnicus
P11wB5	H1	386.597	ASV35	122	196259	4508204	45.22	77351	99.62	0.19	0	d__Bacteria;p__Bacteroidota;c__Bacteroidia;o__Bacteroidales;f__Tannerellaceae;g__Parabacteroides;s__Parabacteroides johnsonii
P11wB8	H1	365.978	ASV12	29	2830235	5136927	43.49	2830235	99.26	0.5	0	d__Bacteria;p__Bacteroidota;c__Bacteroidia;o__Bacteroidales;f__Bacteroidaceae;g__Bacteroides;s__Bacteroides fragilis
P11wB9	H1	36.3988	ASV71	211	75842	2067936	48.66	15521	97.47	0.02	0	d__Bacteria;p__Firmicutes_C;c__Negativicutes;o__Veillonellales;f__Dialisteraceae;g__Dialister;s__Dialister hominis
P11wC4	H1	55.2894	ASV11	275	301514	6291335	41.78	45124	99.46	0.46	0	d__Bacteria;p__Bacteroidota;c__Bacteroidia;o__Bacteroidales;f__Bacteroidaceae;g__Bacteroides;s__Bacteroides xylanisolvens
P11wC7	H1	98.9791	ASV69	94	367610	5111339	44.88	147378	99.42	0.38	0	d__Bacteria;p__Bacteroidota;c__Bacteroidia;o__Bacteroidales;f__Tannerellaceae;g__Parabacteroides;s__Parabacteroides distasonis
P11wC8	H1	48.5615	ASV5	73	372747	4436567	46.51	165298	98.88	0	0	d__Bacteria;p__Bacteroidota;c__Bacteroidia;o__Bacteroidales;f__Bacteroidaceae;g__Bacteroides;s__Bacteroides uniformis
P11wD12	H1	67.5732	ASV5	67	389274	4430049	46.53	163873	98.88	0	0	d__Bacteria;p__Bacteroidota;c__Bacteroidia;o__Bacteroidales;f__Bacteroidaceae;g__Bacteroides;s__Bacteroides uniformis
P11wD2	H1	191.8	ASV16	172	321876	7229280	43.29	116055	99.25	0.26	0	d__Bacteria;p__Bacteroidota;c__Bacteroidia;o__Bacteroidales;f__Bacteroidaceae;g__Bacteroides;s__Bacteroides sp900552405
P11wD3	H1	26.2087	ASV16	938	80243	7119767	43.45	11335	97.64	1.05	0	d__Bacteria;p__Bacteroidota;c__Bacteroidia;o__Bacteroidales;f__Bacteroidaceae;g__Bacteroides;s__Bacteroides sp900552405
P11wD5	H1	29.9799	ASV35	120	168953	4456211	45.27	68633	98.85	0.19	0	d__Bacteria;p__Bacteroidota;c__Bacteroidia;o__Bacteroidales;f__Tannerellaceae;g__Parabacteroides;s__Parabacteroides johnsonii
P11wE1	H1	59.1739	ASV22	137	223403	4164259	46.08	55186	98.88	0.81	0	d__Bacteria;p__Bacteroidota;c__Bacteroidia;o__Bacteroidales;f__Bacteroidaceae;g__Bacteroides;s__Bacteroides stercoris
P11wE10	H1	116.811	ASV16	180	256814	7303690	43.28	104620	99.25	0.26	0	d__Bacteria;p__Bacteroidota;c__Bacteroidia;o__Bacteroidales;f__Bacteroidaceae;g__Bacteroides;s__Bacteroides sp900552405
P11wE4	H1	80.8627	ASV5	55	652431	4431044	46.51	268498	99.26	0	0	d__Bacteria;p__Bacteroidota;c__Bacteroidia;o__Bacteroidales;f__Bacteroidaceae;g__Bacteroides;s__Bacteroides uniformis
P11wE5	H1	147.626	ASV5	57	534030	4430815	46.51	187282	99.26	0	0	d__Bacteria;p__Bacteroidota;c__Bacteroidia;o__Bacteroidales;f__Bacteroidaceae;g__Bacteroides;s__Bacteroides uniformis
P11wE7	H1	73.3988	ASV16	189	456044	7319629	43.28	88238	99.25	0.26	0	d__Bacteria;p__Bacteroidota;c__Bacteroidia;o__Bacteroidales;f__Bacteroidaceae;g__Bacteroides;s__Bacteroides sp900552405
P11wE8	H1	49.0478	ASV21	604	93825	6506702	42.96	22834	98.56	0.75	0	d__Bacteria;p__Bacteroidota;c__Bacteroidia;o__Bacteroidales;f__Bacteroidaceae;g__Bacteroides;s__Bacteroides thetaiotaomicron
P11wF1	H1	33.3968	ASV11	404	219266	6283429	41.71	36935	99.21	0.7	0	d__Bacteria;p__Bacteroidota;c__Bacteroidia;o__Bacteroidales;f__Bacteroidaceae;g__Bacteroides;s__Bacteroides xylanisolvens
P11wF10	H1	93.7323	ASV5	57	389240	4429685	46.51	163876	99.26	0	0	d__Bacteria;p__Bacteroidota;c__Bacteroidia;o__Bacteroidales;f__Bacteroidaceae;g__Bacteroides;s__Bacteroides uniformis
P11wF12	H1	46.1132	ASV16	309	166816	7291567	43.34	55111	99.07	0.26	0	d__Bacteria;p__Bacteroidota;c__Bacteroidia;o__Bacteroidales;f__Bacteroidaceae;g__Bacteroides;s__Bacteroides sp900552405
P11wF2	H1	39.2387	ASV22	217	125905	4173779	46.01	33983	99.26	1.36	0	d__Bacteria;p__Bacteroidota;c__Bacteroidia;o__Bacteroidales;f__Bacteroidaceae;g__Bacteroides;s__Bacteroides stercoris
P11wF3	H1	92.5537	ASV5	57	496698	4429325	46.51	179806	99.26	0	0	d__Bacteria;p__Bacteroidota;c__Bacteroidia;o__Bacteroidales;f__Bacteroidaceae;g__Bacteroides;s__Bacteroides uniformis
P11wF4	H1	26.9518	ASV11	730	76292	6111274	41.95	14895	98.45	0.13	0	d__Bacteria;p__Bacteroidota;c__Bacteroidia;o__Bacteroidales;f__Bacteroidaceae;g__Bacteroides;s__Bacteroides xylanisolvens
P11wF7	H1	100.572	ASV16	171	267818	7358325	43.28	92159	99.25	0.26	0	d__Bacteria;p__Bacteroidota;c__Bacteroidia;o__Bacteroidales;f__Bacteroidaceae;g__Bacteroides;s__Bacteroides sp900552405
P11wF8	H1	178.659	ASV68	177	211675	4647831	43.35	79603	99.46	0	0	d__Bacteria;p__Bacteroidota;c__Bacteroidia;o__Bacteroidales;f__Marinifilaceae;g__Odoribacter;s__Odoribacter splanchnicus
P11wF9	H1	83.4102	ASV11	195	303965	6313796	41.71	68096	99.11	0.46	0	d__Bacteria;p__Bacteroidota;c__Bacteroidia;o__Bacteroidales;f__Bacteroidaceae;g__Bacteroides;s__Bacteroides xylanisolvens
P11wG1	H1	65.1304	ASV16	371	248228	7275885	43.38	38745	99.25	0.26	0	d__Bacteria;p__Bacteroidota;c__Bacteroidia;o__Bacteroidales;f__Bacteroidaceae;g__Bacteroides;s__Bacteroides sp900552405
P11wG4	H1	81.4296	ASV16	238	256815	7380695	43.32	72248	99.25	0.26	0	d__Bacteria;p__Bacteroidota;c__Bacteroidia;o__Bacteroidales;f__Bacteroidaceae;g__Bacteroides;s__Bacteroides sp900552405
P11wG5	H1	48.7018	ASV11	615	119824	6149377	41.97	20162	98.71	0.35	0	d__Bacteria;p__Bacteroidota;c__Bacteroidia;o__Bacteroidales;f__Bacteroidaceae;g__Bacteroides;s__Bacteroides xylanisolvens
P11wG6	H1	87.8931	ASV16	185	306111	7206368	43.26	85057	99.25	0.19	0	d__Bacteria;p__Bacteroidota;c__Bacteroidia;o__Bacteroidales;f__Bacteroidaceae;g__Bacteroides;s__Bacteroides sp900552405
P11wG8	H1	283.975	ASV39	95	607170	2927661	56.41	219276	100	0	0	d__Bacteria;p__Firmicutes_A;c__Clostridia;o__Oscillospirales;f__Ruminococcaceae;g__Faecalibacterium;s__Faecalibacterium prausnitzii
P12wE10	H1	47.4968	ASV61	174	306320	6055686	41.26	67299	98.14	0.37	0	d__Bacteria;p__Bacteroidota;c__Bacteroidia;o__Bacteroidales;f__Bacteroidaceae;g__Bacteroides;s__Bacteroides nordii
P12wE12	H1	42.9863	ASV61	203	232453	6053719	41.26	55956	97.38	0.37	0	d__Bacteria;p__Bacteroidota;c__Bacteroidia;o__Bacteroidales;f__Bacteroidaceae;g__Bacteroides;s__Bacteroides nordii
P12wF12	H1	68.4717	ASV51	68	546408	3753847	58.2	93176	100	0	0	d__Bacteria;p__Bacteroidota;c__Bacteroidia;o__Bacteroidales;f__Rikenellaceae;g__Alistipes;s__Alistipes sp900541585
P12wF4	H1	158.735	ASV18	55	708997	5146634	42.47	279240	99.46	0.49	0	d__Bacteria;p__Bacteroidota;c__Bacteroidia;o__Bacteroidales;f__Bacteroidaceae;g__Bacteroides;s__Bacteroides caccae
P12wF5	H1	101.095	ASV18	50	708997	5148041	42.47	292967	99.46	0.49	0	d__Bacteria;p__Bacteroidota;c__Bacteroidia;o__Bacteroidales;f__Bacteroidaceae;g__Bacteroides;s__Bacteroides caccae
P12wF6	H1	38.0366	ASV51	104	152268	3697725	58.31	61972	99.76	0	0	d__Bacteria;p__Bacteroidota;c__Bacteroidia;o__Bacteroidales;f__Rikenellaceae;g__Alistipes;s__Alistipes sp900541585
P12wF7	H1	46.5619	ASV51	65	363061	3791562	58.19	128969	100	0	0	d__Bacteria;p__Bacteroidota;c__Bacteroidia;o__Bacteroidales;f__Rikenellaceae;g__Alistipes;s__Alistipes sp900541585
P12wF8	H1	22.3905	ASV61	587	88678	6002312	41.28	18444	98.51	0.37	0	d__Bacteria;p__Bacteroidota;c__Bacteroidia;o__Bacteroidales;f__Bacteroidaceae;g__Bacteroides;s__Bacteroides nordii
P12wF9	H1	255.335	ASV18	45	541723	5148460	42.47	382179	99.46	0.49	0	d__Bacteria;p__Bacteroidota;c__Bacteroidia;o__Bacteroidales;f__Bacteroidaceae;g__Bacteroides;s__Bacteroides caccae
P12wG1	H1	40.6474	ASV51	216	90378	3745139	58.22	27276	99.76	1.36	0	d__Bacteria;p__Bacteroidota;c__Bacteroidia;o__Bacteroidales;f__Rikenellaceae;g__Alistipes;s__Alistipes sp900541585
P12wG4	H1	36.6213	ASV44	141	168666	3393244	42.63	45530	99.37	0	0	d__Bacteria;p__Firmicutes_A;c__Clostridia;o__Lachnospirales;f__Lachnospiraceae;g__Blautia_A;s__Blautia_A luti
P12wG5	H1	285.154	ASV22	31	916385	4329056	45.95	481406	99.26	0.99	0	d__Bacteria;p__Bacteroidota;c__Bacteroidia;o__Bacteroidales;f__Bacteroidaceae;g__Bacteroides;s__Bacteroides stercoris
P12wG7	H1	122.411	ASV40	275	122866	3421247	40.97	41286	99.52	0.79	0	d__Bacteria;p__Firmicutes_A;c__Clostridia;o__Lachnospirales;f__Lachnospiraceae;g__Agathobacter;s__Agathobacter rectalis
P12wG8	H1	51.894	ASV18	53	432218	5137028	42.46	243974	99.43	0.49	0	d__Bacteria;p__Bacteroidota;c__Bacteroidia;o__Bacteroidales;f__Bacteroidaceae;g__Bacteroides;s__Bacteroides caccae
P12wH1	H1	152.517	ASV40	88	255937	2872000	41.68	82590	99.52	0	0	d__Bacteria;p__Firmicutes_A;c__Clostridia;o__Lachnospirales;f__Lachnospiraceae;g__Agathobacter;s__Agathobacter rectalis
P12wH11	H1	64.8811	ASV109	115	207814	3037435	59.91	45023	91.83	0	0	d__Bacteria;p__Firmicutes_A;c__Clostridia;o__Oscillospirales;f__Oscillospiraceae;g__Dysosmobacter;s__Dysosmobacter welbionis
P12wH12	H1	109.619	ASV22	116	298133	4207727	45.92	91004	99.26	0.99	0	d__Bacteria;p__Bacteroidota;c__Bacteroidia;o__Bacteroidales;f__Bacteroidaceae;g__Bacteroides;s__Bacteroides stercoris
P12wH6	H1	244.676	ASV185	14	1881787	3279990	51.96	1881787	99.37	0	0	d__Bacteria;p__Firmicutes_A;c__Clostridia;o__Lachnospirales;f__Lachnospiraceae;g__CAG-81;s__CAG-81 sp000435795
P12wH7	H1	175.901	ASV40	233	248978	3424655	40.88	53482	99.52	0.79	0	d__Bacteria;p__Firmicutes_A;c__Clostridia;o__Lachnospirales;f__Lachnospiraceae;g__Agathobacter;s__Agathobacter rectalis
P12wH9	H1	254.075	ASV40	8	3682112	3703237	40.84	3682112	99.52	0.79	0	d__Bacteria;p__Firmicutes_A;c__Clostridia;o__Lachnospirales;f__Lachnospiraceae;g__Agathobacter;s__Agathobacter rectalis
P15wE10	H1	87.116	ASV5	67	470615	4256401	46.41	148508	99.26	0	0	d__Bacteria;p__Bacteroidota;c__Bacteroidia;o__Bacteroidales;f__Bacteroidaceae;g__Bacteroides;s__Bacteroides uniformis
P15wE12	H1	94.9719	ASV5	55	513582	4365923	46.62	155662	97.93	0	0	d__Bacteria;p__Bacteroidota;c__Bacteroidia;o__Bacteroidales;f__Bacteroidaceae;g__Bacteroides;s__Bacteroides uniformis
P15wE6	H1	250.816	ASV6	135	238302	4826187	42.18	117892	99.25	0	0	d__Bacteria;p__Bacteroidota;c__Bacteroidia;o__Bacteroidales;f__Bacteroidaceae;g__Phocaeicola;s__Phocaeicola vulgatus
P15wE9	H1	216.041	ASV51	23	607544	3515320	58.41	340374	91.99	0	0	d__Bacteria;p__Bacteroidota;c__Bacteroidia;o__Bacteroidales;f__Rikenellaceae;g__Alistipes;s__Alistipes sp900541585
P15wF12	H1	30.4546	ASV16	784	95615	6934724	42.9	18125	97.56	1.47	0	d__Bacteria;p__Bacteroidota;c__Bacteroidia;o__Bacteroidales;f__Bacteroidaceae;g__Bacteroides;s__Bacteroides sp900552405
P15wF6	H1	30.1314	ASV5	519	58610	4247575	46.16	15227	95.07	1.98	0	d__Bacteria;p__Bacteroidota;c__Bacteroidia;o__Bacteroidales;f__Bacteroidaceae;g__Bacteroides;s__Bacteroides uniformis
P15wF8	H1	52.7429	ASV10	128	495043	6834955	42.23	141203	99.43	0.35	0	d__Bacteria;p__Bacteroidota;c__Bacteroidia;o__Bacteroidales;f__Bacteroidaceae;g__Bacteroides;s__Bacteroides ovatus
P15wF9	H1	109.815	ASV6	141	204978	4789395	42.11	111492	99.25	0	0	d__Bacteria;p__Bacteroidota;c__Bacteroidia;o__Bacteroidales;f__Bacteroidaceae;g__Phocaeicola;s__Phocaeicola vulgatus
P15wG2	H1	104.722	ASV17	79	428514	5583959	42.1	254919	99.25	0.38	0	d__Bacteria;p__Bacteroidota;c__Bacteroidia;o__Bacteroidales;f__Bacteroidaceae;g__Phocaeicola;s__Phocaeicola dorei
P15wG4	H1	67.4716	ASV6	115	229189	4847508	42.15	127590	99.25	0	0	d__Bacteria;p__Bacteroidota;c__Bacteroidia;o__Bacteroidales;f__Bacteroidaceae;g__Phocaeicola;s__Phocaeicola vulgatus
P15wH10	H1	72.4905	ASV5	58	390225	4253505	46.42	164921	99.26	0	0	d__Bacteria;p__Bacteroidota;c__Bacteroidia;o__Bacteroidales;f__Bacteroidaceae;g__Bacteroides;s__Bacteroides uniformis
P15wH4	H1	116.023	ASV17	176	281768	5622434	42.05	79935	99.25	0.38	0	d__Bacteria;p__Bacteroidota;c__Bacteroidia;o__Bacteroidales;f__Bacteroidaceae;g__Phocaeicola;s__Phocaeicola dorei
P15wH6	H1	107.608	ASV12	105	509337	5052883	43.44	161921	99.26	0.5	0	d__Bacteria;p__Bacteroidota;c__Bacteroidia;o__Bacteroidales;f__Bacteroidaceae;g__Bacteroides;s__Bacteroides fragilis
P15wH7	H1	39.0985	ASV184	84	242667	3887191	50.44	104426	100	2.22	0	d__Bacteria;p__Firmicutes;c__Bacilli;o__Erysipelotrichales;f__Erysipelotrichaceae;g__Holdemania;s__Holdemania sp900120005
P16wA11	H1	22.8723	ASV16	1265	37476	7077266	43.56	8037	96.81	1.34	0	d__Bacteria;p__Bacteroidota;c__Bacteroidia;o__Bacteroidales;f__Bacteroidaceae;g__Bacteroides;s__Bacteroides sp900552405
P16wA12	H1	38.2854	ASV10	293	170591	6738470	42.38	34772	98.08	0.35	0	d__Bacteria;p__Bacteroidota;c__Bacteroidia;o__Bacteroidales;f__Bacteroidaceae;g__Bacteroides;s__Bacteroides ovatus
P16wA4	H1	22.6244	ASV5	275	111466	4338258	46.44	27557	97.14	1.15	0	d__Bacteria;p__Bacteroidota;c__Bacteroidia;o__Bacteroidales;f__Bacteroidaceae;g__Bacteroides;s__Bacteroides uniformis
P16wA6	H1	50.1197	ASV11	249	270139	6313067	41.72	55942	99.46	0.78	0	d__Bacteria;p__Bacteroidota;c__Bacteroidia;o__Bacteroidales;f__Bacteroidaceae;g__Bacteroides;s__Bacteroides xylanisolvens
P16wA8	H1	43.56	ASV5	61	389933	4412777	46.56	179777	99.26	0	0	d__Bacteria;p__Bacteroidota;c__Bacteroidia;o__Bacteroidales;f__Bacteroidaceae;g__Bacteroides;s__Bacteroides uniformis
P16wB12	H1	245.415	ASV32	108	171107	2994133	41.63	68286	99.42	0.58	0	d__Bacteria;p__Firmicutes_A;c__Clostridia;o__Lachnospirales;f__Lachnospiraceae;g__Dorea_A;s__Dorea_A longicatena_B
P16wB2	H1	58.7411	ASV10	99	648751	6762569	42.34	154528	99.46	0.35	0	d__Bacteria;p__Bacteroidota;c__Bacteroidia;o__Bacteroidales;f__Bacteroidaceae;g__Bacteroides;s__Bacteroides ovatus
P16wB7	H1	58.3037	ASV51	401	41258	2462733	61.89	9270	87.84	0.64	0	d__Bacteria;p__Bacteroidota;c__Bacteroidia;o__Bacteroidales;f__Rikenellaceae;g__Alistipes;s__Alistipes sp900541585
P16wC12	H1	30.2231	ASV1	412	20375	1584896	61.53	5257	80.39	0.23	0	d__Bacteria;p__Actinobacteriota;c__Actinomycetia;o__Actinomycetales;f__Bifidobacteriaceae;g__Bifidobacterium;s__Bifidobacterium longum
P16wC5	H1	22.1815	ASV5	847	36357	4094506	45.99	7191	91.07	2.18	0	d__Bacteria;p__Bacteroidota;c__Bacteroidia;o__Bacteroidales;f__Bacteroidaceae;g__Bacteroides;s__Bacteroides uniformis
P16wC6	H1	51.4743	ASV6	153	201506	4784502	42.12	73670	99.06	0.38	0	d__Bacteria;p__Bacteroidota;c__Bacteroidia;o__Bacteroidales;f__Bacteroidaceae;g__Phocaeicola;s__Phocaeicola vulgatus
P16wC7	H1	27.0994	ASV17	169	236299	5553232	42.1	78720	98.31	0.38	0	d__Bacteria;p__Bacteroidota;c__Bacteroidia;o__Bacteroidales;f__Bacteroidaceae;g__Phocaeicola;s__Phocaeicola dorei
P16wC8	H1	30.6335	ASV5	93	267361	4170141	46.49	92940	98.33	0	0	d__Bacteria;p__Bacteroidota;c__Bacteroidia;o__Bacteroidales;f__Bacteroidaceae;g__Bacteroides;s__Bacteroides uniformis
P16wC9	H1	22.5284	ASV18	429	69071	5064447	42.53	19069	98.75	0.89	0	d__Bacteria;p__Bacteroidota;c__Bacteroidia;o__Bacteroidales;f__Bacteroidaceae;g__Bacteroides;s__Bacteroides caccae
P16wD12	H1	140.12	ASV5	57	578933	4372624	46.57	298148	98.51	0	0	d__Bacteria;p__Bacteroidota;c__Bacteroidia;o__Bacteroidales;f__Bacteroidaceae;g__Bacteroides;s__Bacteroides uniformis
P16wD3	H1	22.293	ASV6	314	134924	4738790	41.99	32273	96.23	0.75	0	d__Bacteria;p__Bacteroidota;c__Bacteroidia;o__Bacteroidales;f__Bacteroidaceae;g__Phocaeicola;s__Phocaeicola vulgatus
P16wD5	H1	40.5506	ASV6	207	237252	4755734	42.05	65522	99.18	0.45	0	d__Bacteria;p__Bacteroidota;c__Bacteroidia;o__Bacteroidales;f__Bacteroidaceae;g__Phocaeicola;s__Phocaeicola vulgatus
P16wD7	H1	25.2805	ASV18	671	72986	4984607	42.81	11905	97.98	0.7	0	d__Bacteria;p__Bacteroidota;c__Bacteroidia;o__Bacteroidales;f__Bacteroidaceae;g__Bacteroides;s__Bacteroides caccae
P16wE10	H1	33.8364	ASV16	205	218499	7228405	43.25	77012	99.25	0.26	0	d__Bacteria;p__Bacteroidota;c__Bacteroidia;o__Bacteroidales;f__Bacteroidaceae;g__Bacteroides;s__Bacteroides sp900552405
P16wE11	H1	60.9866	ASV35	126	179634	4485732	45.25	66815	99.23	0.19	0	d__Bacteria;p__Bacteroidota;c__Bacteroidia;o__Bacteroidales;f__Tannerellaceae;g__Parabacteroides;s__Parabacteroides johnsonii
P16wE2	H1	53.6945	ASV1	135	160395	2009610	60.54	33038	95.91	0.46	0	d__Bacteria;p__Actinobacteriota;c__Actinomycetia;o__Actinomycetales;f__Bifidobacteriaceae;g__Bifidobacterium;s__Bifidobacterium longum
P16wE5	H1	77.9472	ASV10	101	648751	6790750	42.28	184032	98.78	0.35	0	d__Bacteria;p__Bacteroidota;c__Bacteroidia;o__Bacteroidales;f__Bacteroidaceae;g__Bacteroides;s__Bacteroides ovatus
P16wE6	H1	151.189	ASV12	108	497001	5037659	43.42	167725	99.26	0.5	0	d__Bacteria;p__Bacteroidota;c__Bacteroidia;o__Bacteroidales;f__Bacteroidaceae;g__Bacteroides;s__Bacteroides fragilis
P16wE8	H1	155.385	ASV5	57	421469	4410585	46.55	245340	98.88	0	0	d__Bacteria;p__Bacteroidota;c__Bacteroidia;o__Bacteroidales;f__Bacteroidaceae;g__Bacteroides;s__Bacteroides uniformis
P16wE9	H1	214.877	ASV6	151	238302	4815303	42.15	120159	99.25	0	0	d__Bacteria;p__Bacteroidota;c__Bacteroidia;o__Bacteroidales;f__Bacteroidaceae;g__Phocaeicola;s__Phocaeicola vulgatus
P16wF2	H1	243.712	ASV5	62	507492	4429657	46.51	268498	99.26	0	0	d__Bacteria;p__Bacteroidota;c__Bacteroidia;o__Bacteroidales;f__Bacteroidaceae;g__Bacteroides;s__Bacteroides uniformis
P16wF5	H1	147.195	ASV101	118	258490	4595618	42.3	78120	99.46	0	0	d__Bacteria;p__Bacteroidota;c__Bacteroidia;o__Bacteroidales;f__Marinifilaceae;g__Butyricimonas;s__Butyricimonas virosa
P16wF9	H1	61.0269	ASV16	178	240022	7284776	43.26	80433	99.25	0.26	0	d__Bacteria;p__Bacteroidota;c__Bacteroidia;o__Bacteroidales;f__Bacteroidaceae;g__Bacteroides;s__Bacteroides sp900552405
P16wG1	H1	130.583	ASV51	84	131645	3089446	59.93	57103	99.67	0	0	d__Bacteria;p__Bacteroidota;c__Bacteroidia;o__Bacteroidales;f__Rikenellaceae;g__Alistipes;s__Alistipes sp900541585
P16wG11	H1	96.1429	ASV5	65	582745	4263520	46.4	168479	99.26	0	0	d__Bacteria;p__Bacteroidota;c__Bacteroidia;o__Bacteroidales;f__Bacteroidaceae;g__Bacteroides;s__Bacteroides uniformis
P16wG12	H1	90.9476	ASV13	211	425828	6636482	43.48	133092	99.62	0.38	0	d__Bacteria;p__Bacteroidota;c__Bacteroidia;o__Bacteroidales;f__Tannerellaceae;g__Parabacteroides;s__Parabacteroides goldsteinii
P16wG4	H1	82.1813	ASV5	58	534030	4411723	46.54	187282	98.88	0	0	d__Bacteria;p__Bacteroidota;c__Bacteroidia;o__Bacteroidales;f__Bacteroidaceae;g__Bacteroides;s__Bacteroides uniformis
P16wG9	H1	360.105	ASV51	20	708397	3630294	58.5	225197	98.08	0	0	d__Bacteria;p__Bacteroidota;c__Bacteroidia;o__Bacteroidales;f__Rikenellaceae;g__Alistipes;s__Alistipes sp900541585
P16wH1	H1	56.44	ASV10	406	168265	6744387	42.42	29424	98.19	0.35	0	d__Bacteria;p__Bacteroidota;c__Bacteroidia;o__Bacteroidales;f__Bacteroidaceae;g__Bacteroides;s__Bacteroides ovatus
P16wH11	H1	29.3053	ASV5	154	150052	4359124	46.7	53250	98.86	0.37	0	d__Bacteria;p__Bacteroidota;c__Bacteroidia;o__Bacteroidales;f__Bacteroidaceae;g__Bacteroides;s__Bacteroides uniformis
P16wH6	H1	40.6386	ASV6	117	260883	4797762	42.21	119760	99.25	0	0	d__Bacteria;p__Bacteroidota;c__Bacteroidia;o__Bacteroidales;f__Bacteroidaceae;g__Phocaeicola;s__Phocaeicola vulgatus
P16wH7	H1	62.555	ASV10	331	156810	6733915	42.39	35425	98.19	0.35	0	d__Bacteria;p__Bacteroidota;c__Bacteroidia;o__Bacteroidales;f__Bacteroidaceae;g__Bacteroides;s__Bacteroides ovatus
P16wH8	H1	28.8817	ASV10	1117	51826	6468596	42.75	9216	96.69	0.46	0	d__Bacteria;p__Bacteroidota;c__Bacteroidia;o__Bacteroidales;f__Bacteroidaceae;g__Bacteroides;s__Bacteroides ovatus
P17wA1	H1	53.8837	ASV16	210	318109	7429967	43.27	78961	99.25	0.26	0	d__Bacteria;p__Bacteroidota;c__Bacteroidia;o__Bacteroidales;f__Bacteroidaceae;g__Bacteroides;s__Bacteroides sp900552405
P17wA12	H1	82.6816	ASV101	102	377213	4608810	42.31	84271	99.46	0	0	d__Bacteria;p__Bacteroidota;c__Bacteroidia;o__Bacteroidales;f__Marinifilaceae;g__Butyricimonas;s__Butyricimonas virosa
P17wA3	H1	20.0828	ASV10	549	87176	6736923	42.15	23883	97.69	1.91	0	d__Bacteria;p__Bacteroidota;c__Bacteroidia;o__Bacteroidales;f__Bacteroidaceae;g__Bacteroides;s__Bacteroides ovatus
P17wA6	H1	77.5685	ASV5	66	652431	4434183	46.51	155312	98.88	0	0	d__Bacteria;p__Bacteroidota;c__Bacteroidia;o__Bacteroidales;f__Bacteroidaceae;g__Bacteroides;s__Bacteroides uniformis
P17wA8	H1	24.844	ASV6	561	68736	4526812	41.58	15598	95.4	2.53	0	d__Bacteria;p__Bacteroidota;c__Bacteroidia;o__Bacteroidales;f__Bacteroidaceae;g__Phocaeicola;s__Phocaeicola vulgatus
P17wB12	H1	48.1146	ASV10	179	241098	6816571	42.29	70824	99.08	0.35	0	d__Bacteria;p__Bacteroidota;c__Bacteroidia;o__Bacteroidales;f__Bacteroidaceae;g__Bacteroides;s__Bacteroides ovatus
P17wB2	H1	65.7935	ASV11	165	258527	6291826	41.72	68086	99.14	0.46	0	d__Bacteria;p__Bacteroidota;c__Bacteroidia;o__Bacteroidales;f__Bacteroidaceae;g__Bacteroides;s__Bacteroides xylanisolvens
P17wB4	H1	93.0535	ASV6	104	267759	4803980	42.11	144870	99.25	0	0	d__Bacteria;p__Bacteroidota;c__Bacteroidia;o__Bacteroidales;f__Bacteroidaceae;g__Phocaeicola;s__Phocaeicola vulgatus
P17wB5	H1	81.3528	ASV16	188	321456	7417935	43.27	99992	99.25	0.45	0	d__Bacteria;p__Bacteroidota;c__Bacteroidia;o__Bacteroidales;f__Bacteroidaceae;g__Bacteroides;s__Bacteroides sp900552405
P17wB6	H1	20.3005	ASV69	231	123932	5036638	44.77	39368	96.6	0	0	d__Bacteria;p__Bacteroidota;c__Bacteroidia;o__Bacteroidales;f__Tannerellaceae;g__Parabacteroides;s__Parabacteroides distasonis
P17wB7	H1	272.402	ASV69	98	347883	5110179	44.89	144825	99.42	0.38	0	d__Bacteria;p__Bacteroidota;c__Bacteroidia;o__Bacteroidales;f__Tannerellaceae;g__Parabacteroides;s__Parabacteroides distasonis
P17wB9	H1	65.1804	ASV10	157	299395	6826604	42.28	90205	98.76	0.35	0	d__Bacteria;p__Bacteroidota;c__Bacteroidia;o__Bacteroidales;f__Bacteroidaceae;g__Bacteroides;s__Bacteroides ovatus
P17wC10	H1	87.3495	ASV6	132	356580	4802457	42.12	119841	99.25	0	0	d__Bacteria;p__Bacteroidota;c__Bacteroidia;o__Bacteroidales;f__Bacteroidaceae;g__Phocaeicola;s__Phocaeicola vulgatus
P17wC11	H1	42.9859	ASV21	465	123884	6563501	42.89	31469	98.93	0.75	0	d__Bacteria;p__Bacteroidota;c__Bacteroidia;o__Bacteroidales;f__Bacteroidaceae;g__Bacteroides;s__Bacteroides thetaiotaomicron
P17wC2	H1	27.8055	ASV6	348	119931	4584932	41.87	34554	95.3	1.21	0	d__Bacteria;p__Bacteroidota;c__Bacteroidia;o__Bacteroidales;f__Bacteroidaceae;g__Phocaeicola;s__Phocaeicola vulgatus
P17wC4	H1	52.7692	ASV10	213	168136	6794790	42.33	56426	99.06	0.35	0	d__Bacteria;p__Bacteroidota;c__Bacteroidia;o__Bacteroidales;f__Bacteroidaceae;g__Bacteroides;s__Bacteroides ovatus
P17wC5	H1	81.3362	ASV5	55	621510	4248005	46.44	148509	98.88	0	0	d__Bacteria;p__Bacteroidota;c__Bacteroidia;o__Bacteroidales;f__Bacteroidaceae;g__Bacteroides;s__Bacteroides uniformis
P17wC7	H1	35.9935	ASV16	247	243530	7276288	43.26	58295	98.51	0.26	0	d__Bacteria;p__Bacteroidota;c__Bacteroidia;o__Bacteroidales;f__Bacteroidaceae;g__Bacteroides;s__Bacteroides sp900552405
P17wC9	H1	124.395	ASV12	109	513520	5020401	43.42	151662	99.26	0.5	0	d__Bacteria;p__Bacteroidota;c__Bacteroidia;o__Bacteroidales;f__Bacteroidaceae;g__Bacteroides;s__Bacteroides fragilis
P17wD1	H1	53.0304	ASV10	154	311873	6745435	42.29	82701	97.82	0.35	0	d__Bacteria;p__Bacteroidota;c__Bacteroidia;o__Bacteroidales;f__Bacteroidaceae;g__Bacteroides;s__Bacteroides ovatus
P17wD7	H1	108.39	ASV22	118	241662	4235539	45.97	63204	99.26	0.99	0	d__Bacteria;p__Bacteroidota;c__Bacteroidia;o__Bacteroidales;f__Bacteroidaceae;g__Bacteroides;s__Bacteroides stercoris
P17wE1	H1	73.7132	ASV10	178	309133	6812461	42.29	74150	99.41	0.35	0	d__Bacteria;p__Bacteroidota;c__Bacteroidia;o__Bacteroidales;f__Bacteroidaceae;g__Bacteroides;s__Bacteroides ovatus
P17wE11	H1	29.4172	ASV6	257	162382	4720745	42.05	41034	99.12	0	0	d__Bacteria;p__Bacteroidota;c__Bacteroidia;o__Bacteroidales;f__Bacteroidaceae;g__Phocaeicola;s__Phocaeicola vulgatus
P17wE12	H1	89.3323	ASV6	130	238302	4808209	42.14	120159	99.25	0	0	d__Bacteria;p__Bacteroidota;c__Bacteroidia;o__Bacteroidales;f__Bacteroidaceae;g__Phocaeicola;s__Phocaeicola vulgatus
P17wE2	H1	50.2226	ASV10	255	205400	6742656	42.37	51717	99.32	0.35	0	d__Bacteria;p__Bacteroidota;c__Bacteroidia;o__Bacteroidales;f__Bacteroidaceae;g__Bacteroides;s__Bacteroides ovatus
P17wE4	H1	32.1877	ASV68	321	103690	4598921	43.48	27071	99.46	0	0	d__Bacteria;p__Bacteroidota;c__Bacteroidia;o__Bacteroidales;f__Marinifilaceae;g__Odoribacter;s__Odoribacter splanchnicus
P17wE5	H1	27.5422	ASV6	324	157501	4717717	41.93	33160	98.11	0.42	0	d__Bacteria;p__Bacteroidota;c__Bacteroidia;o__Bacteroidales;f__Bacteroidaceae;g__Phocaeicola;s__Phocaeicola vulgatus
P17wE7	H1	105.902	ASV101	107	258645	4606282	42.31	78421	99.46	0	0	d__Bacteria;p__Bacteroidota;c__Bacteroidia;o__Bacteroidales;f__Marinifilaceae;g__Butyricimonas;s__Butyricimonas virosa
P17wE8	H1	79.0399	ASV5	63	653583	4265213	46.39	200482	99.26	0	0	d__Bacteria;p__Bacteroidota;c__Bacteroidia;o__Bacteroidales;f__Bacteroidaceae;g__Bacteroides;s__Bacteroides uniformis
P17wF2	H1	44.6651	ASV18	63	458343	5103219	42.5	143028	99.11	0.49	0	d__Bacteria;p__Bacteroidota;c__Bacteroidia;o__Bacteroidales;f__Bacteroidaceae;g__Bacteroides;s__Bacteroides caccae
P17wF8	H1	65.4539	ASV101	107	257425	4577608	42.37	75868	99.46	0	0	d__Bacteria;p__Bacteroidota;c__Bacteroidia;o__Bacteroidales;f__Marinifilaceae;g__Butyricimonas;s__Butyricimonas virosa
P17wG4	H1	22.853	ASV13	630	84127	6420617	43.17	22136	96.03	0.64	0	d__Bacteria;p__Bacteroidota;c__Bacteroidia;o__Bacteroidales;f__Tannerellaceae;g__Parabacteroides;s__Parabacteroides goldsteinii
P17wG5	H1	47.3252	ASV6	153	237170	4804158	42.1	89961	98.87	0.38	0	d__Bacteria;p__Bacteroidota;c__Bacteroidia;o__Bacteroidales;f__Bacteroidaceae;g__Phocaeicola;s__Phocaeicola vulgatus
P17wG9	H1	38.9962	ASV6	217	177689	4646683	41.93	44980	97.26	0.57	0	d__Bacteria;p__Bacteroidota;c__Bacteroidia;o__Bacteroidales;f__Bacteroidaceae;g__Phocaeicola;s__Phocaeicola vulgatus
P18wA1	H1	82.4402	ASV6	129	267732	4846968	42.17	103035	99.25	0	0	d__Bacteria;p__Bacteroidota;c__Bacteroidia;o__Bacteroidales;f__Bacteroidaceae;g__Phocaeicola;s__Phocaeicola vulgatus
P18wA12	H1	57.091	ASV5	58	652430	4251373	46.44	163868	99.26	0	0	d__Bacteria;p__Bacteroidota;c__Bacteroidia;o__Bacteroidales;f__Bacteroidaceae;g__Bacteroides;s__Bacteroides uniformis
P18wB1	H1	23.467	ASV109	712	29323	3507585	59.06	7307	97.09	0	0	d__Bacteria;p__Firmicutes_A;c__Clostridia;o__Oscillospirales;f__Oscillospiraceae;g__Dysosmobacter;s__Dysosmobacter welbionis
P18wB3	H1	283.96	ASV51	37	506428	3672810	58.48	166918	100	0	0	d__Bacteria;p__Bacteroidota;c__Bacteroidia;o__Bacteroidales;f__Rikenellaceae;g__Alistipes;s__Alistipes sp900541585
P18wB5	H1	80.6016	ASV16	216	315990	7353034	43.25	74896	98.13	0.26	0	d__Bacteria;p__Bacteroidota;c__Bacteroidia;o__Bacteroidales;f__Bacteroidaceae;g__Bacteroides;s__Bacteroides sp900552405
P18wB8	H1	129.685	ASV51	133	108137	2883729	59.27	28067	93.64	0	0	d__Bacteria;p__Bacteroidota;c__Bacteroidia;o__Bacteroidales;f__Rikenellaceae;g__Alistipes;s__Alistipes sp900541585
P18wB9	H1	35.2889	ASV18	333	93064	5060571	42.6	24079	97.95	0.4	0	d__Bacteria;p__Bacteroidota;c__Bacteroidia;o__Bacteroidales;f__Bacteroidaceae;g__Bacteroides;s__Bacteroides caccae
P18wC1	H1	31.8942	ASV1	212	75434	2058617	60.64	21180	96.16	0.54	0	d__Bacteria;p__Actinobacteriota;c__Actinomycetia;o__Actinomycetales;f__Bifidobacteriaceae;g__Bifidobacterium;s__Bifidobacterium longum
P18wC3	H1	33.9474	ASV5	137	201565	4263857	46.58	67543	94.73	0	0	d__Bacteria;p__Bacteroidota;c__Bacteroidia;o__Bacteroidales;f__Bacteroidaceae;g__Bacteroides;s__Bacteroides uniformis
P18wC5	H1	43.8993	ASV5	73	325707	4397989	46.59	136791	99.26	0.37	0	d__Bacteria;p__Bacteroidota;c__Bacteroidia;o__Bacteroidales;f__Bacteroidaceae;g__Bacteroides;s__Bacteroides uniformis
P18wC6	H1	65.883	ASV69	78	306421	5103036	44.89	146556	99.42	0.38	0	d__Bacteria;p__Bacteroidota;c__Bacteroidia;o__Bacteroidales;f__Tannerellaceae;g__Parabacteroides;s__Parabacteroides distasonis
P18wC8	H1	21.3963	ASV10	1019	47232	6606242	42.51	9617	98.01	0.96	0	d__Bacteria;p__Bacteroidota;c__Bacteroidia;o__Bacteroidales;f__Bacteroidaceae;g__Bacteroides;s__Bacteroides ovatus
P18wD11	H1	37.1306	ASV21	517	114291	6376266	42.82	25031	99.11	0.75	0	d__Bacteria;p__Bacteroidota;c__Bacteroidia;o__Bacteroidales;f__Bacteroidaceae;g__Bacteroides;s__Bacteroides thetaiotaomicron
P18wD5	H1	121.357	ASV6	122	238302	4811854	42.13	119976	99.25	0	0	d__Bacteria;p__Bacteroidota;c__Bacteroidia;o__Bacteroidales;f__Bacteroidaceae;g__Phocaeicola;s__Phocaeicola vulgatus
P18wD8	H1	124.387	ASV5	60	421504	4268924	46.4	237318	98.88	0	0	d__Bacteria;p__Bacteroidota;c__Bacteroidia;o__Bacteroidales;f__Bacteroidaceae;g__Bacteroides;s__Bacteroides uniformis
P18wD9	H1	63.6369	ASV5	72	389297	4411988	46.57	122394	98.88	0	0	d__Bacteria;p__Bacteroidota;c__Bacteroidia;o__Bacteroidales;f__Bacteroidaceae;g__Bacteroides;s__Bacteroides uniformis
P18wE11	H1	26.8028	ASV5	284	136916	4383287	46.71	27372	97.77	0.42	0	d__Bacteria;p__Bacteroidota;c__Bacteroidia;o__Bacteroidales;f__Bacteroidaceae;g__Bacteroides;s__Bacteroides uniformis
P18wE2	H1	45.7525	ASV10	194	202384	6775775	42.31	69061	98.46	0.35	0	d__Bacteria;p__Bacteroidota;c__Bacteroidia;o__Bacteroidales;f__Bacteroidaceae;g__Bacteroides;s__Bacteroides ovatus
P18wE6	H1	101.511	ASV6	136	238302	4744933	42.12	116110	98.49	0	0	d__Bacteria;p__Bacteroidota;c__Bacteroidia;o__Bacteroidales;f__Bacteroidaceae;g__Phocaeicola;s__Phocaeicola vulgatus
P18wE7	H1	76.235	ASV5	49	643574	4323638	46.67	237300	98.14	0	0	d__Bacteria;p__Bacteroidota;c__Bacteroidia;o__Bacteroidales;f__Bacteroidaceae;g__Bacteroides;s__Bacteroides uniformis
P18wF4	H1	126.081	ASV6	140	356561	4819153	42.17	120004	99.25	0	0	d__Bacteria;p__Bacteroidota;c__Bacteroidia;o__Bacteroidales;f__Bacteroidaceae;g__Phocaeicola;s__Phocaeicola vulgatus
P18wF6	H1	91.884	ASV17	84	306679	5577784	42.1	204393	99.25	0.38	0	d__Bacteria;p__Bacteroidota;c__Bacteroidia;o__Bacteroidales;f__Bacteroidaceae;g__Phocaeicola;s__Phocaeicola dorei
P18wG1	H1	61.4518	ASV6	120	435883	4823268	42.14	113698	99.25	0	0	d__Bacteria;p__Bacteroidota;c__Bacteroidia;o__Bacteroidales;f__Bacteroidaceae;g__Phocaeicola;s__Phocaeicola vulgatus
P18wG2	H1	88.3991	ASV6	114	435907	4814407	42.11	131932	99.25	0	0	d__Bacteria;p__Bacteroidota;c__Bacteroidia;o__Bacteroidales;f__Bacteroidaceae;g__Phocaeicola;s__Phocaeicola vulgatus
P1wA11	H1	101.82	ASV101	111	271426	4583101	42.39	65880	99.46	0	0	d__Bacteria;p__Bacteroidota;c__Bacteroidia;o__Bacteroidales;f__Marinifilaceae;g__Butyricimonas;s__Butyricimonas virosa
P1wB7	H1	138.261	ASV76	104	587591	2720720	58.61	160463	100	0	0	d__Bacteria;p__Firmicutes_A;c__Clostridia;o__Oscillospirales;f__Ruminococcaceae;g__Faecalibacterium;s__Faecalibacterium sp900758465
P1wC5	H1	22.1254	ASV35	162	178707	4357083	45.19	44564	99.23	0.38	0	d__Bacteria;p__Bacteroidota;c__Bacteroidia;o__Bacteroidales;f__Tannerellaceae;g__Parabacteroides;s__Parabacteroides johnsonii
P1wC8	H1	88.3341	ASV18	19	1359795	5197720	42.5	976608	99.46	0.49	0	d__Bacteria;p__Bacteroidota;c__Bacteroidia;o__Bacteroidales;f__Bacteroidaceae;g__Bacteroides;s__Bacteroides caccae
P20wC2	H1	66.1652	ASV95	93	392582	3937559	46.92	124175	98.95	1.41	0	d__Bacteria;p__Firmicutes_A;c__Clostridia;o__Lachnospirales;f__Lachnospiraceae;g__Fusicatenibacter;s__Fusicatenibacter saccharivorans
P23wA1	H1	77.3547	ASV97	105	576397	6111684	49.36	194754	99.32	0.56	0	d__Bacteria;p__Firmicutes_A;c__Clostridia;o__Lachnospirales;f__Lachnospiraceae;g__Enterocloster;s__Enterocloster bolteae
P23wA3	H1	89.7036	ASV6	108	267759	4827019	42.09	144868	99.25	0	0	d__Bacteria;p__Bacteroidota;c__Bacteroidia;o__Bacteroidales;f__Bacteroidaceae;g__Phocaeicola;s__Phocaeicola vulgatus
P23wA4	H1	42.7988	ASV16	275	300705	7136202	43.14	55785	96.92	0.82	0	d__Bacteria;p__Bacteroidota;c__Bacteroidia;o__Bacteroidales;f__Bacteroidaceae;g__Bacteroides;s__Bacteroides sp900552405
P23wA6	H1	88.1921	ASV6	127	238301	4809258	42.13	121666	99.25	0	0	d__Bacteria;p__Bacteroidota;c__Bacteroidia;o__Bacteroidales;f__Bacteroidaceae;g__Phocaeicola;s__Phocaeicola vulgatus
P23wA7	H1	54.9599	ASV17	85	428649	5578784	42.1	183051	99.25	0.38	0	d__Bacteria;p__Bacteroidota;c__Bacteroidia;o__Bacteroidales;f__Bacteroidaceae;g__Phocaeicola;s__Phocaeicola dorei
P23wA8	H1	562.262	ASV51	21	484433	3472900	58.47	227257	93.67	0	0	d__Bacteria;p__Bacteroidota;c__Bacteroidia;o__Bacteroidales;f__Rikenellaceae;g__Alistipes;s__Alistipes sp900541585
P23wB10	H1	93.6018	ASV6	141	435882	4913799	42.49	126543	99.25	0.6	0	d__Bacteria;p__Bacteroidota;c__Bacteroidia;o__Bacteroidales;f__Bacteroidaceae;g__Phocaeicola;s__Phocaeicola vulgatus
P23wB11	H1	55.0688	ASV16	214	322410	7375311	43.2	79398	99.25	0.26	0	d__Bacteria;p__Bacteroidota;c__Bacteroidia;o__Bacteroidales;f__Bacteroidaceae;g__Bacteroides;s__Bacteroides sp900552405
P23wB2	H1	68.2495	ASV6	127	205030	4818627	42.16	120159	99.25	0	0	d__Bacteria;p__Bacteroidota;c__Bacteroidia;o__Bacteroidales;f__Bacteroidaceae;g__Phocaeicola;s__Phocaeicola vulgatus
P23wB3	H1	45.3575	ASV6	120	238326	4802238	42.09	97663	96.96	0	0	d__Bacteria;p__Bacteroidota;c__Bacteroidia;o__Bacteroidales;f__Bacteroidaceae;g__Phocaeicola;s__Phocaeicola vulgatus
P23wB4	H1	40.7838	ASV2	163	195708	5048625	50.54	86138	99.07	0.33	0	d__Bacteria;p__Proteobacteria;c__Gammaproteobacteria;o__Enterobacterales;f__Enterobacteriaceae;g__Escherichia;s__Escherichia coli_D
P23wB8	H1	106.752	ASV6	150	242965	4879240	42.4	120159	99.25	0.42	0	d__Bacteria;p__Bacteroidota;c__Bacteroidia;o__Bacteroidales;f__Bacteroidaceae;g__Phocaeicola;s__Phocaeicola vulgatus
P23wB9	H1	127.325	ASV6	136	205310	4817490	42.17	120159	99.25	0	0	d__Bacteria;p__Bacteroidota;c__Bacteroidia;o__Bacteroidales;f__Bacteroidaceae;g__Phocaeicola;s__Phocaeicola vulgatus
P23wC10	H1	24.2355	ASV11	247	155758	6239686	41.74	42552	97.8	0.59	0	d__Bacteria;p__Bacteroidota;c__Bacteroidia;o__Bacteroidales;f__Bacteroidaceae;g__Bacteroides;s__Bacteroides xylanisolvens
P23wC12	H1	24.22	ASV69	273	199410	5080991	44.59	54047	98.78	0.59	0	d__Bacteria;p__Bacteroidota;c__Bacteroidia;o__Bacteroidales;f__Tannerellaceae;g__Parabacteroides;s__Parabacteroides distasonis
P23wC2	H1	48.5041	ASV6	116	238666	4809308	42.15	120185	99.25	0	0	d__Bacteria;p__Bacteroidota;c__Bacteroidia;o__Bacteroidales;f__Bacteroidaceae;g__Phocaeicola;s__Phocaeicola vulgatus
P23wC3	H1	54.8024	ASV62	52	498997	2893906	40.74	152504	99.42	0	0	d__Bacteria;p__Firmicutes_A;c__Clostridia;o__Lachnospirales;f__Lachnospiraceae;g__Dorea;s__Dorea formicigenerans
P23wC4	H1	34.2137	ASV6	134	178077	4718754	42.18	68562	99.25	0.38	0	d__Bacteria;p__Bacteroidota;c__Bacteroidia;o__Bacteroidales;f__Bacteroidaceae;g__Phocaeicola;s__Phocaeicola vulgatus
P23wC8	H1	33.0483	ASV6	135	179374	4775263	42.16	66499	99.12	0	0	d__Bacteria;p__Bacteroidota;c__Bacteroidia;o__Bacteroidales;f__Bacteroidaceae;g__Phocaeicola;s__Phocaeicola vulgatus
P23wD1	H1	40.0287	ASV6	141	327558	4814006	42.11	115760	99.25	0	0	d__Bacteria;p__Bacteroidota;c__Bacteroidia;o__Bacteroidales;f__Bacteroidaceae;g__Phocaeicola;s__Phocaeicola vulgatus
P23wD10	H1	92.2044	ASV6	113	224482	4777437	42.12	119972	99.22	0	0	d__Bacteria;p__Bacteroidota;c__Bacteroidia;o__Bacteroidales;f__Bacteroidaceae;g__Phocaeicola;s__Phocaeicola vulgatus
P23wD6	H1	54.8495	ASV16	231	306646	7384453	43.19	72167	99.25	0.63	0	d__Bacteria;p__Bacteroidota;c__Bacteroidia;o__Bacteroidales;f__Bacteroidaceae;g__Bacteroides;s__Bacteroides sp900552405
P23wE1	H1	61.0429	ASV6	324	121665	4914910	41.98	43665	98.87	0.75	66.67	d__Bacteria;p__Bacteroidota;c__Bacteroidia;o__Bacteroidales;f__Bacteroidaceae;g__Phocaeicola;s__Phocaeicola vulgatus
P23wE2	H1	41.6899	ASV6	233	186449	4950085	42.78	80729	98.87	2.13	0	d__Bacteria;p__Bacteroidota;c__Bacteroidia;o__Bacteroidales;f__Bacteroidaceae;g__Phocaeicola;s__Phocaeicola vulgatus
P23wE4	H1	21.8026	ASV6	439	86175	4671335	41.97	22581	95.9	0.31	0	d__Bacteria;p__Bacteroidota;c__Bacteroidia;o__Bacteroidales;f__Bacteroidaceae;g__Phocaeicola;s__Phocaeicola vulgatus
P23wE8	H1	68.2215	ASV16	212	208627	7315776	43.22	75927	97.39	0.26	0	d__Bacteria;p__Bacteroidota;c__Bacteroidia;o__Bacteroidales;f__Bacteroidaceae;g__Bacteroides;s__Bacteroides sp900552405
P23wF11	H1	37.3708	ASV2	235	199737	4928508	50.6	42540	97.81	0.33	0	d__Bacteria;p__Proteobacteria;c__Gammaproteobacteria;o__Enterobacterales;f__Enterobacteriaceae;g__Escherichia;s__Escherichia coli_D
P23wF6	H1	187.078	ASV69	82	441151	5125268	44.92	182168	99.42	0.38	0	d__Bacteria;p__Bacteroidota;c__Bacteroidia;o__Bacteroidales;f__Tannerellaceae;g__Parabacteroides;s__Parabacteroides distasonis
P23wG4	H1	158.152	ASV69	76	347513	5123704	44.89	223808	99.42	0.38	0	d__Bacteria;p__Bacteroidota;c__Bacteroidia;o__Bacteroidales;f__Tannerellaceae;g__Parabacteroides;s__Parabacteroides distasonis
P23wG9	H1	32.1468	ASV62	92	187618	3063527	40.83	112497	99.42	0	0	d__Bacteria;p__Firmicutes_A;c__Clostridia;o__Lachnospirales;f__Lachnospiraceae;g__Dorea;s__Dorea formicigenerans
P23wH1	H1	101.232	ASV184	82	416802	3878112	50.45	111422	100	2.22	0	d__Bacteria;p__Firmicutes;c__Bacilli;o__Erysipelotrichales;f__Erysipelotrichaceae;g__Holdemania;s__Holdemania sp900120005
P23wH11	H1	171.759	ASV51	57	172573	3211370	59.34	81160	97.53	0	0	d__Bacteria;p__Bacteroidota;c__Bacteroidia;o__Bacteroidales;f__Rikenellaceae;g__Alistipes;s__Alistipes sp900541585
P23wH6	H1	33.8127	ASV69	66	269054	5047498	44.91	110352	99.04	0.38	0	d__Bacteria;p__Bacteroidota;c__Bacteroidia;o__Bacteroidales;f__Tannerellaceae;g__Parabacteroides;s__Parabacteroides distasonis
P24wA10	H1	32.481	ASV11	340	182413	6209884	41.83	31383	98.31	0.43	0	d__Bacteria;p__Bacteroidota;c__Bacteroidia;o__Bacteroidales;f__Bacteroidaceae;g__Bacteroides;s__Bacteroides xylanisolvens
P24wA11	H1	33.5402	ASV16	357	135123	7245297	43.4	35913	99.25	0.26	0	d__Bacteria;p__Bacteroidota;c__Bacteroidia;o__Bacteroidales;f__Bacteroidaceae;g__Bacteroides;s__Bacteroides sp900552405
P24wA12	H1	90.338	ASV11	147	410823	6359327	41.67	133229	99.46	0.46	0	d__Bacteria;p__Bacteroidota;c__Bacteroidia;o__Bacteroidales;f__Bacteroidaceae;g__Bacteroides;s__Bacteroides xylanisolvens
P24wA2	H1	46.8387	ASV11	153	462611	6335446	41.69	98303	99.46	0.5	0	d__Bacteria;p__Bacteroidota;c__Bacteroidia;o__Bacteroidales;f__Bacteroidaceae;g__Bacteroides;s__Bacteroides xylanisolvens
P24wA3	H1	323.602	ASV51	33	659700	3666158	58.63	225163	100	0	0	d__Bacteria;p__Bacteroidota;c__Bacteroidia;o__Bacteroidales;f__Rikenellaceae;g__Alistipes;s__Alistipes sp900541585
P24wA4	H1	41.1378	ASV11	184	215608	6325130	41.68	74371	99.46	0.46	0	d__Bacteria;p__Bacteroidota;c__Bacteroidia;o__Bacteroidales;f__Bacteroidaceae;g__Bacteroides;s__Bacteroides xylanisolvens
P24wB10	H1	264.809	ASV69	86	441123	5116591	44.89	182168	99.42	0.38	0	d__Bacteria;p__Bacteroidota;c__Bacteroidia;o__Bacteroidales;f__Tannerellaceae;g__Parabacteroides;s__Parabacteroides distasonis
P24wB12	H1	83.5672	ASV11	169	304035	6344433	41.68	88107	99.46	0.46	0	d__Bacteria;p__Bacteroidota;c__Bacteroidia;o__Bacteroidales;f__Bacteroidaceae;g__Bacteroides;s__Bacteroides xylanisolvens
P24wB2	H1	262.551	ASV51	22	696529	3462348	58.28	293263	92.95	0	0	d__Bacteria;p__Bacteroidota;c__Bacteroidia;o__Bacteroidales;f__Rikenellaceae;g__Alistipes;s__Alistipes sp900541585
P24wB3	H1	65.6296	ASV12	94	436428	5034477	43.43	140319	99.24	0.5	0	d__Bacteria;p__Bacteroidota;c__Bacteroidia;o__Bacteroidales;f__Bacteroidaceae;g__Bacteroides;s__Bacteroides fragilis
P24wB4	H1	50.8553	ASV11	157	270745	6349211	41.69	98653	99.46	0.46	0	d__Bacteria;p__Bacteroidota;c__Bacteroidia;o__Bacteroidales;f__Bacteroidaceae;g__Bacteroides;s__Bacteroides xylanisolvens
P24wB5	H1	57.6478	ASV12	107	480514	5044366	43.41	111825	99.24	0.5	0	d__Bacteria;p__Bacteroidota;c__Bacteroidia;o__Bacteroidales;f__Bacteroidaceae;g__Bacteroides;s__Bacteroides fragilis
P24wB6	H1	139.963	ASV2	199	245767	5094276	50.49	94576	99.97	0.33	0	d__Bacteria;p__Proteobacteria;c__Gammaproteobacteria;o__Enterobacterales;f__Enterobacteriaceae;g__Escherichia;s__Escherichia coli_D
P24wB7	H1	46.3502	ASV12	128	436389	5034527	43.35	105544	98.88	0.5	0	d__Bacteria;p__Bacteroidota;c__Bacteroidia;o__Bacteroidales;f__Bacteroidaceae;g__Bacteroides;s__Bacteroides fragilis
P24wB8	H1	30.1376	ASV11	336	208531	6439051	42.23	46407	98.71	3.91	0	d__Bacteria;p__Bacteroidota;c__Bacteroidia;o__Bacteroidales;f__Bacteroidaceae;g__Bacteroides;s__Bacteroides xylanisolvens
P24wB9	H1	404.605	ASV51	30	659778	3578879	58.66	178791	99.52	0	0	d__Bacteria;p__Bacteroidota;c__Bacteroidia;o__Bacteroidales;f__Rikenellaceae;g__Alistipes;s__Alistipes sp900541585
P24wC1	H1	22.4441	ASV2	1022	41735	3754776	50.78	5883	80.93	2.64	0	d__Bacteria;p__Proteobacteria;c__Gammaproteobacteria;o__Enterobacterales;f__Enterobacteriaceae;g__Escherichia;s__Escherichia coli
P24wC12	H1	99.5522	ASV2	182	220603	5111089	50.51	97363	99.97	0.33	0	d__Bacteria;p__Proteobacteria;c__Gammaproteobacteria;o__Enterobacterales;f__Enterobacteriaceae;g__Escherichia;s__Escherichia coli_D
P24wC2	H1	35.4017	ASV12	179	227804	4891101	43.33	52935	98.82	0.12	0	d__Bacteria;p__Bacteroidota;c__Bacteroidia;o__Bacteroidales;f__Bacteroidaceae;g__Bacteroides;s__Bacteroides fragilis
P24wC5	H1	36.5661	ASV51	256	45198	2639825	61.36	19819	94.34	1.2	0	d__Bacteria;p__Bacteroidota;c__Bacteroidia;o__Bacteroidales;f__Rikenellaceae;g__Alistipes;s__Alistipes sp900541585
P24wC6	H1	23.8018	ASV11	293	160626	6242561	41.71	34020	98.62	0.43	0	d__Bacteria;p__Bacteroidota;c__Bacteroidia;o__Bacteroidales;f__Bacteroidaceae;g__Bacteroides;s__Bacteroides xylanisolvens
P24wC7	H1	26.831	ASV16	664	107424	7025346	42.84	22918	96.96	1.78	0	d__Bacteria;p__Bacteroidota;c__Bacteroidia;o__Bacteroidales;f__Bacteroidaceae;g__Bacteroides;s__Bacteroides sp900552405
P24wC8	H1	23.2025	ASV11	340	129252	6297469	41.71	29777	99.08	1.19	0	d__Bacteria;p__Bacteroidota;c__Bacteroidia;o__Bacteroidales;f__Bacteroidaceae;g__Bacteroides;s__Bacteroides xylanisolvens
P24wD11	H1	22.7762	ASV11	796	121809	6169044	41.89	13348	97.84	1.05	0	d__Bacteria;p__Bacteroidota;c__Bacteroidia;o__Bacteroidales;f__Bacteroidaceae;g__Bacteroides;s__Bacteroides xylanisolvens
P24wD12	H1	189.991	ASV11	150	413205	6366652	41.68	109075	99.46	0.46	0	d__Bacteria;p__Bacteroidota;c__Bacteroidia;o__Bacteroidales;f__Bacteroidaceae;g__Bacteroides;s__Bacteroides xylanisolvens
P24wD3	H1	27.3068	ASV2	981	42274	4677660	51.09	7360	95.44	1.69	0	d__Bacteria;p__Proteobacteria;c__Gammaproteobacteria;o__Enterobacterales;f__Enterobacteriaceae;g__Escherichia;s__Escherichia coli_D
P24wD4	H1	21.7024	ASV11	404	161295	6248045	41.64	28095	98.22	0.7	0	d__Bacteria;p__Bacteroidota;c__Bacteroidia;o__Bacteroidales;f__Bacteroidaceae;g__Bacteroides;s__Bacteroides xylanisolvens
P24wD6	H1	66.9232	ASV2	198	245765	5096633	50.5	74457	99.97	0.33	0	d__Bacteria;p__Proteobacteria;c__Gammaproteobacteria;o__Enterobacterales;f__Enterobacteriaceae;g__Escherichia;s__Escherichia coli_D
P24wD7	H1	35.7477	ASV12	182	271450	4852301	43.39	53186	97.38	0.5	0	d__Bacteria;p__Bacteroidota;c__Bacteroidia;o__Bacteroidales;f__Bacteroidaceae;g__Bacteroides;s__Bacteroides fragilis
P24wE10	H1	168.047	ASV2	73	716780	4622033	50.61	167718	99.97	0.07	0	d__Bacteria;p__Proteobacteria;c__Gammaproteobacteria;o__Enterobacterales;f__Enterobacteriaceae;g__Escherichia;s__Escherichia coli
P24wE11	H1	22.392	ASV11	399	140630	6261109	41.75	24352	98.76	0.57	0	d__Bacteria;p__Bacteroidota;c__Bacteroidia;o__Bacteroidales;f__Bacteroidaceae;g__Bacteroides;s__Bacteroides xylanisolvens
P24wE12	H1	111.414	ASV12	101	509161	5051417	43.44	167725	99.26	0.5	0	d__Bacteria;p__Bacteroidota;c__Bacteroidia;o__Bacteroidales;f__Bacteroidaceae;g__Bacteroides;s__Bacteroides fragilis
P24wE2	H1	21.7644	ASV11	461	129883	6180741	41.48	25936	97.14	1.84	0	d__Bacteria;p__Bacteroidota;c__Bacteroidia;o__Bacteroidales;f__Bacteroidaceae;g__Bacteroides;s__Bacteroides xylanisolvens
P24wE6	H1	87.484	ASV12	99	497909	5095187	43.45	168281	99.24	0.5	0	d__Bacteria;p__Bacteroidota;c__Bacteroidia;o__Bacteroidales;f__Bacteroidaceae;g__Bacteroides;s__Bacteroides fragilis
P24wE9	H1	191.084	ASV51	40	287839	3364851	59.17	124896	99.52	0	0	d__Bacteria;p__Bacteroidota;c__Bacteroidia;o__Bacteroidales;f__Rikenellaceae;g__Alistipes;s__Alistipes sp900541585
P24wF10	H1	36.0425	ASV18	409	173045	5371925	42.31	26635	99.46	1.44	33.33	d__Bacteria;p__Bacteroidota;c__Bacteroidia;o__Bacteroidales;f__Bacteroidaceae;g__Bacteroides;s__Bacteroides caccae
P24wF11	H1	20.2996	ASV97	288	167902	6015652	49.43	39310	97.91	0.56	0	d__Bacteria;p__Firmicutes_A;c__Clostridia;o__Lachnospirales;f__Lachnospiraceae;g__Enterocloster;s__Enterocloster bolteae
P24wF3	H1	26.2284	ASV11	257	122342	6255575	41.75	40329	99.27	0.38	0	d__Bacteria;p__Bacteroidota;c__Bacteroidia;o__Bacteroidales;f__Bacteroidaceae;g__Bacteroides;s__Bacteroides xylanisolvens
P24wG12	H1	26.7108	ASV62	263	106742	3035693	40.98	19669	98.26	0	0	d__Bacteria;p__Firmicutes_A;c__Clostridia;o__Lachnospirales;f__Lachnospiraceae;g__Dorea;s__Dorea formicigenerans
P24wG6	H1	52.2488	ASV62	82	181640	3043104	40.82	66759	98.83	0	0	d__Bacteria;p__Firmicutes_A;c__Clostridia;o__Lachnospirales;f__Lachnospiraceae;g__Dorea;s__Dorea formicigenerans
P24wG9	H1	66.7316	ASV17	192	551357	5859612	41.95	162315	99.19	1.95	0	d__Bacteria;p__Bacteroidota;c__Bacteroidia;o__Bacteroidales;f__Bacteroidaceae;g__Phocaeicola;s__Phocaeicola dorei
P24wH2	H1	43.2331	ASV139	153	193534	4448313	60.35	65061	97.82	0.81	0	d__Bacteria;p__Firmicutes_A;c__Clostridia;o__Oscillospirales;f__Oscillospiraceae;g__Flavonifractor;s__Flavonifractor sp000508885
P24wH3	H1	38.8249	ASV97	102	576392	6115085	49.36	190583	99.32	0.56	0	d__Bacteria;p__Firmicutes_A;c__Clostridia;o__Lachnospirales;f__Lachnospiraceae;g__Enterocloster;s__Enterocloster bolteae
P24wH9	H1	31.444	ASV18	56	505456	5034968	42.46	127472	98.33	0.4	0	d__Bacteria;p__Bacteroidota;c__Bacteroidia;o__Bacteroidales;f__Bacteroidaceae;g__Bacteroides;s__Bacteroides caccae
P25wA1	H1	26.2069	ASV62	97	191164	2974946	40.91	57809	97.08	0	0	d__Bacteria;p__Firmicutes_A;c__Clostridia;o__Lachnospirales;f__Lachnospiraceae;g__Dorea;s__Dorea formicigenerans
P25wA10	H1	23.7006	ASV18	241	112080	5071815	42.54	34149	98.33	0.49	0	d__Bacteria;p__Bacteroidota;c__Bacteroidia;o__Bacteroidales;f__Bacteroidaceae;g__Bacteroides;s__Bacteroides caccae
P25wA9	H1	22.1904	ASV99	659	90076	6068846	49.59	15244	99.37	1.27	0	d__Bacteria;p__Firmicutes_A;c__Clostridia;o__Lachnospirales;f__Lachnospiraceae;g__Enterocloster;s__Enterocloster citroniae
P25wC10	H1	27.6289	ASV6	153	240182	4733083	42.19	64911	99.16	0	0	d__Bacteria;p__Bacteroidota;c__Bacteroidia;o__Bacteroidales;f__Bacteroidaceae;g__Phocaeicola;s__Phocaeicola vulgatus
P25wC6	H1	20.5499	ASV97	361	125608	6037875	49.49	27700	99.32	0.56	0	d__Bacteria;p__Firmicutes_A;c__Clostridia;o__Lachnospirales;f__Lachnospiraceae;g__Enterocloster;s__Enterocloster bolteae
P25wD6	H1	63.547	ASV17	90	653352	5584880	42.11	217011	99.25	0.38	0	d__Bacteria;p__Bacteroidota;c__Bacteroidia;o__Bacteroidales;f__Bacteroidaceae;g__Phocaeicola;s__Phocaeicola dorei
P25wE1	H1	75.6029	ASV6	115	237252	4819278	42.1	122003	99.25	0	0	d__Bacteria;p__Bacteroidota;c__Bacteroidia;o__Bacteroidales;f__Bacteroidaceae;g__Phocaeicola;s__Phocaeicola vulgatus
P25wE8	H1	413.965	ASV6	115	435885	4801988	42.12	131937	99.25	0	0	d__Bacteria;p__Bacteroidota;c__Bacteroidia;o__Bacteroidales;f__Bacteroidaceae;g__Phocaeicola;s__Phocaeicola vulgatus
P25wE9	H1	26.3597	ASV6	176	183837	4768879	42.11	60046	99.25	0	0	d__Bacteria;p__Bacteroidota;c__Bacteroidia;o__Bacteroidales;f__Bacteroidaceae;g__Phocaeicola;s__Phocaeicola vulgatus
P25wF4	H1	43.665	ASV69	81	269095	5109538	44.88	163658	99.42	0.38	0	d__Bacteria;p__Bacteroidota;c__Bacteroidia;o__Bacteroidales;f__Tannerellaceae;g__Parabacteroides;s__Parabacteroides distasonis
P25wF6	H1	73.0772	ASV69	85	441151	5115495	44.88	167174	99.42	0.38	0	d__Bacteria;p__Bacteroidota;c__Bacteroidia;o__Bacteroidales;f__Tannerellaceae;g__Parabacteroides;s__Parabacteroides distasonis
P25wF7	H1	34.956	ASV69	98	314061	5106353	44.88	115726	99.42	0.38	0	d__Bacteria;p__Bacteroidota;c__Bacteroidia;o__Bacteroidales;f__Tannerellaceae;g__Parabacteroides;s__Parabacteroides distasonis
P25wF8	H1	46.1888	ASV69	81	324456	5118280	44.88	167174	99.42	0.38	0	d__Bacteria;p__Bacteroidota;c__Bacteroidia;o__Bacteroidales;f__Tannerellaceae;g__Parabacteroides;s__Parabacteroides distasonis
P25wG1	H1	188.199	ASV69	92	324456	5118525	44.89	165306	99.42	0.38	0	d__Bacteria;p__Bacteroidota;c__Bacteroidia;o__Bacteroidales;f__Tannerellaceae;g__Parabacteroides;s__Parabacteroides distasonis
P25wG10	H1	90.0116	ASV69	89	440965	5104867	44.89	159264	99.42	0.38	0	d__Bacteria;p__Bacteroidota;c__Bacteroidia;o__Bacteroidales;f__Tannerellaceae;g__Parabacteroides;s__Parabacteroides distasonis
P25wG5	H1	22.0488	ASV69	90	347568	5073189	44.93	105584	99.42	0.38	0	d__Bacteria;p__Bacteroidota;c__Bacteroidia;o__Bacteroidales;f__Tannerellaceae;g__Parabacteroides;s__Parabacteroides distasonis
P25wG7	H1	26.1496	ASV69	75	312658	5050714	44.9	125326	98.27	0.38	0	d__Bacteria;p__Bacteroidota;c__Bacteroidia;o__Bacteroidales;f__Tannerellaceae;g__Parabacteroides;s__Parabacteroides distasonis
P25wH10	H1	166.498	ASV69	101	324456	5103557	44.88	141558	99.42	0.38	0	d__Bacteria;p__Bacteroidota;c__Bacteroidia;o__Bacteroidales;f__Tannerellaceae;g__Parabacteroides;s__Parabacteroides distasonis
P25wH11	H1	60.6786	ASV69	75	441151	5109978	44.88	179564	99.42	0.38	0	d__Bacteria;p__Bacteroidota;c__Bacteroidia;o__Bacteroidales;f__Tannerellaceae;g__Parabacteroides;s__Parabacteroides distasonis
P25wH2	H1	146.709	ASV69	92	441120	5106415	44.88	154426	99.42	0.38	0	d__Bacteria;p__Bacteroidota;c__Bacteroidia;o__Bacteroidales;f__Tannerellaceae;g__Parabacteroides;s__Parabacteroides distasonis
P25wH8	H1	177.503	ASV69	99	441122	5104515	44.89	142149	99.23	0.38	0	d__Bacteria;p__Bacteroidota;c__Bacteroidia;o__Bacteroidales;f__Tannerellaceae;g__Parabacteroides;s__Parabacteroides distasonis
P26wA1	H1	26.962	ASV69	74	347578	5099632	44.89	128062	99.42	0.38	0	d__Bacteria;p__Bacteroidota;c__Bacteroidia;o__Bacteroidales;f__Tannerellaceae;g__Parabacteroides;s__Parabacteroides distasonis
P26wA10	H1	29.8502	ASV13	519	94750	6560700	43.71	23766	98.85	0.38	0	d__Bacteria;p__Bacteroidota;c__Bacteroidia;o__Bacteroidales;f__Tannerellaceae;g__Parabacteroides;s__Parabacteroides goldsteinii
P26wA3	H1	122.235	ASV69	86	441151	5122723	44.88	179561	99.42	0.38	0	d__Bacteria;p__Bacteroidota;c__Bacteroidia;o__Bacteroidales;f__Tannerellaceae;g__Parabacteroides;s__Parabacteroides distasonis
P26wA5	H1	50.2929	ASV69	83	441151	5107265	44.88	154170	99.23	0.38	0	d__Bacteria;p__Bacteroidota;c__Bacteroidia;o__Bacteroidales;f__Tannerellaceae;g__Parabacteroides;s__Parabacteroides distasonis
P26wA6	H1	163.375	ASV69	82	441151	5107182	44.89	182168	99.42	0.38	0	d__Bacteria;p__Bacteroidota;c__Bacteroidia;o__Bacteroidales;f__Tannerellaceae;g__Parabacteroides;s__Parabacteroides distasonis
P26wB10	H1	45.9133	ASV69	96	441149	5099489	44.87	139612	99.42	0.38	0	d__Bacteria;p__Bacteroidota;c__Bacteroidia;o__Bacteroidales;f__Tannerellaceae;g__Parabacteroides;s__Parabacteroides distasonis
P26wB2	H1	23.0218	ASV69	76	318160	5072154	44.9	110345	99.04	0.38	0	d__Bacteria;p__Bacteroidota;c__Bacteroidia;o__Bacteroidales;f__Tannerellaceae;g__Parabacteroides;s__Parabacteroides distasonis
P26wB8	H1	21.9679	ASV69	64	434396	5079877	44.9	110827	99.42	0.77	0	d__Bacteria;p__Bacteroidota;c__Bacteroidia;o__Bacteroidales;f__Tannerellaceae;g__Parabacteroides;s__Parabacteroides distasonis
P26wC11	H1	46.412	ASV69	97	314057	5113540	44.88	130299	99.42	0.38	0	d__Bacteria;p__Bacteroidota;c__Bacteroidia;o__Bacteroidales;f__Tannerellaceae;g__Parabacteroides;s__Parabacteroides distasonis
P26wC12	H1	21.5814	ASV11	1182	70175	5865211	42.21	7734	95.63	0.75	0	d__Bacteria;p__Bacteroidota;c__Bacteroidia;o__Bacteroidales;f__Bacteroidaceae;g__Bacteroides;s__Bacteroides xylanisolvens
P26wC6	H1	55.2796	ASV69	110	314060	4990373	44.93	122263	99.42	0.38	0	d__Bacteria;p__Bacteroidota;c__Bacteroidia;o__Bacteroidales;f__Tannerellaceae;g__Parabacteroides;s__Parabacteroides distasonis
P26wC8	H1	26.6096	ASV69	172	146425	5013976	45.05	46270	99.04	0.38	0	d__Bacteria;p__Bacteroidota;c__Bacteroidia;o__Bacteroidales;f__Tannerellaceae;g__Parabacteroides;s__Parabacteroides distasonis
P26wD11	H1	57.7716	ASV69	86	457012	5111317	44.9	154422	99.42	0.38	0	d__Bacteria;p__Bacteroidota;c__Bacteroidia;o__Bacteroidales;f__Tannerellaceae;g__Parabacteroides;s__Parabacteroides distasonis
P26wD12	H1	139.378	ASV69	82	440965	5105764	44.88	165307	99.42	0.38	0	d__Bacteria;p__Bacteroidota;c__Bacteroidia;o__Bacteroidales;f__Tannerellaceae;g__Parabacteroides;s__Parabacteroides distasonis
P26wD6	H1	116.864	ASV69	75	441151	5106794	44.88	170272	99.42	0.38	0	d__Bacteria;p__Bacteroidota;c__Bacteroidia;o__Bacteroidales;f__Tannerellaceae;g__Parabacteroides;s__Parabacteroides distasonis
P26wE3	H1	36.8676	ASV69	81	308510	5088386	44.91	116060	99.04	0.38	0	d__Bacteria;p__Bacteroidota;c__Bacteroidia;o__Bacteroidales;f__Tannerellaceae;g__Parabacteroides;s__Parabacteroides distasonis
P26wE6	H1	118.31	ASV11	150	413205	6368564	41.67	111228	99.43	0.46	0	d__Bacteria;p__Bacteroidota;c__Bacteroidia;o__Bacteroidales;f__Bacteroidaceae;g__Bacteroides;s__Bacteroides xylanisolvens
P26wE8	H1	27.2727	ASV13	311	148841	6472634	43.52	45679	99.23	0.38	0	d__Bacteria;p__Bacteroidota;c__Bacteroidia;o__Bacteroidales;f__Tannerellaceae;g__Parabacteroides;s__Parabacteroides goldsteinii
P26wE9	H1	62.7712	ASV69	83	456808	5107104	44.88	161265	99.42	0.38	0	d__Bacteria;p__Bacteroidota;c__Bacteroidia;o__Bacteroidales;f__Tannerellaceae;g__Parabacteroides;s__Parabacteroides distasonis
P26wF12	H1	87.6341	ASV51	65	298418	3563559	58.41	89510	100	0	0	d__Bacteria;p__Bacteroidota;c__Bacteroidia;o__Bacteroidales;f__Rikenellaceae;g__Alistipes;s__Alistipes sp900541585
P26wF2	H1	30.2541	ASV18	177	314219	5276186	44.63	139174	99.42	0.84	22.22	d__Bacteria;p__Bacteroidota;c__Bacteroidia;o__Bacteroidales;f__Tannerellaceae;g__Parabacteroides;s__Parabacteroides distasonis
P26wF4	H1	29.1637	ASV69	80	359490	5073725	44.89	118942	99.42	0.58	0	d__Bacteria;p__Bacteroidota;c__Bacteroidia;o__Bacteroidales;f__Tannerellaceae;g__Parabacteroides;s__Parabacteroides distasonis
P26wF8	H1	41.1605	ASV69	94	441151	5112347	44.89	146263	99.42	0.38	0	d__Bacteria;p__Bacteroidota;c__Bacteroidia;o__Bacteroidales;f__Tannerellaceae;g__Parabacteroides;s__Parabacteroides distasonis
P26wG10	H1	74.1842	ASV51	90	216747	3698207	58.13	62154	99.12	0.48	0	d__Bacteria;p__Bacteroidota;c__Bacteroidia;o__Bacteroidales;f__Rikenellaceae;g__Alistipes;s__Alistipes sp900541585
P26wG11	H1	36.2179	ASV69	67	394798	5092710	44.9	159307	99.42	0.38	0	d__Bacteria;p__Bacteroidota;c__Bacteroidia;o__Bacteroidales;f__Tannerellaceae;g__Parabacteroides;s__Parabacteroides distasonis
P26wG12	H1	36.8463	ASV11	416	165293	6264197	41.79	31089	99	0.35	0	d__Bacteria;p__Bacteroidota;c__Bacteroidia;o__Bacteroidales;f__Bacteroidaceae;g__Bacteroides;s__Bacteroides xylanisolvens
P26wG3	H1	71.0595	ASV69	78	441151	5118352	44.89	179564	99.42	0.38	0	d__Bacteria;p__Bacteroidota;c__Bacteroidia;o__Bacteroidales;f__Tannerellaceae;g__Parabacteroides;s__Parabacteroides distasonis
P26wG4	H1	58.016	ASV69	89	324457	5114559	44.88	148745	99.42	0.38	0	d__Bacteria;p__Bacteroidota;c__Bacteroidia;o__Bacteroidales;f__Tannerellaceae;g__Parabacteroides;s__Parabacteroides distasonis
P26wG5	H1	40.2103	ASV69	96	282427	5103231	44.88	146263	99.42	0.38	0	d__Bacteria;p__Bacteroidota;c__Bacteroidia;o__Bacteroidales;f__Tannerellaceae;g__Parabacteroides;s__Parabacteroides distasonis
P26wG7	H1	46.3263	ASV69	90	441149	5105322	44.88	165306	99.42	0.38	0	d__Bacteria;p__Bacteroidota;c__Bacteroidia;o__Bacteroidales;f__Tannerellaceae;g__Parabacteroides;s__Parabacteroides distasonis
P26wH1	H1	24.6709	ASV69	92	262375	4955631	44.88	104233	96.73	0.38	0	d__Bacteria;p__Bacteroidota;c__Bacteroidia;o__Bacteroidales;f__Tannerellaceae;g__Parabacteroides;s__Parabacteroides distasonis
P2wA5	H1	95.2433	ASV35	113	196241	4510146	45.22	82452	99.62	0.19	0	d__Bacteria;p__Bacteroidota;c__Bacteroidia;o__Bacteroidales;f__Tannerellaceae;g__Parabacteroides;s__Parabacteroides johnsonii
P2wA7	H1	82.6272	ASV10	93	648751	6848841	42.26	169007	99.43	0.35	0	d__Bacteria;p__Bacteroidota;c__Bacteroidia;o__Bacteroidales;f__Bacteroidaceae;g__Bacteroides;s__Bacteroides ovatus
P3wA11	H1	48.3229	ASV6	129	212458	4668782	41.99	80821	98.49	0	0	d__Bacteria;p__Bacteroidota;c__Bacteroidia;o__Bacteroidales;f__Bacteroidaceae;g__Phocaeicola;s__Phocaeicola vulgatus
P3wA6	H1	91.4322	ASV17	83	428514	5637040	42.17	212605	99.25	0.38	0	d__Bacteria;p__Bacteroidota;c__Bacteroidia;o__Bacteroidales;f__Bacteroidaceae;g__Phocaeicola;s__Phocaeicola dorei
P3wA8	H1	56.9722	ASV35	125	196241	4505888	45.22	77419	99.62	0.19	0	d__Bacteria;p__Bacteroidota;c__Bacteroidia;o__Bacteroidales;f__Tannerellaceae;g__Parabacteroides;s__Parabacteroides johnsonii
P3wC11	H1	247.883	ASV32	22	1611294	3170106	41.36	1611294	99.42	0	0	d__Bacteria;p__Firmicutes_A;c__Clostridia;o__Lachnospirales;f__Lachnospiraceae;g__Dorea_A;s__Dorea_A longicatena
P3wC8	H1	289.873	ASV62	54	494922	2952157	40.87	157524	99.42	0	0	d__Bacteria;p__Firmicutes_A;c__Clostridia;o__Lachnospirales;f__Lachnospiraceae;g__Dorea;s__Dorea formicigenerans
P3wC9	H1	57.5704	ASV40	76	256013	2877745	41.68	100198	99.52	0	0	d__Bacteria;p__Firmicutes_A;c__Clostridia;o__Lachnospirales;f__Lachnospiraceae;g__Agathobacter;s__Agathobacter rectalis
P3wE12	H1	27.9042	ASV6	128	267783	4789979	42.18	93077	99.25	0	0	d__Bacteria;p__Bacteroidota;c__Bacteroidia;o__Bacteroidales;f__Bacteroidaceae;g__Phocaeicola;s__Phocaeicola vulgatus
P3wE4	H1	225.074	ASV51	10	1284252	3812050	58.15	1129705	100	0	0	d__Bacteria;p__Bacteroidota;c__Bacteroidia;o__Bacteroidales;f__Rikenellaceae;g__Alistipes;s__Alistipes sp900541585
P3wF12	H1	21.0228	ASV10	462	282990	6739042	42.19	33108	96.58	1.4	0	d__Bacteria;p__Bacteroidota;c__Bacteroidia;o__Bacteroidales;f__Bacteroidaceae;g__Bacteroides;s__Bacteroides ovatus
P3wF7	H1	55.1412	ASV4	9	1316417	2256933	59.39	1316417	100	0	0	d__Bacteria;p__Actinobacteriota;c__Actinomycetia;o__Actinomycetales;f__Bifidobacteriaceae;g__Bifidobacterium;s__Bifidobacterium adolescentis
P3wG2	H1	176.248	ASV40	225	434293	3429205	40.89	64476	99.52	0.79	0	d__Bacteria;p__Firmicutes_A;c__Clostridia;o__Lachnospirales;f__Lachnospiraceae;g__Agathobacter;s__Agathobacter rectalis
P4wA10	H1	188.289	ASV5	56	652431	4376249	46.56	187417	98.51	0	0	d__Bacteria;p__Bacteroidota;c__Bacteroidia;o__Bacteroidales;f__Bacteroidaceae;g__Bacteroides;s__Bacteroides uniformis
P4wA7	H1	23.1232	ASV10	548	142110	6580402	42.03	29837	97.13	1.6	0	d__Bacteria;p__Bacteroidota;c__Bacteroidia;o__Bacteroidales;f__Bacteroidaceae;g__Bacteroides;s__Bacteroides ovatus
P4wB9	H1	79.0681	ASV5	85	421469	4425269	46.49	141310	98.88	0.5	0	d__Bacteria;p__Bacteroidota;c__Bacteroidia;o__Bacteroidales;f__Bacteroidaceae;g__Bacteroides;s__Bacteroides uniformis
P4wC10	H1	21.8583	ASV5	492	53153	4227038	46.16	15667	95.11	1.94	11.11	d__Bacteria;p__Bacteroidota;c__Bacteroidia;o__Bacteroidales;f__Bacteroidaceae;g__Bacteroides;s__Bacteroides uniformis
P4wC3	H1	26.3894	ASV84	86	247400	3571441	41.67	124297	99.37	0.63	0	d__Bacteria;p__Firmicutes_A;c__Clostridia;o__Lachnospirales;f__Lachnospiraceae;g__Blautia_A;s__Blautia_A obeum
P4wD1	H1	33.7544	ASV6	469	81307	4359077	41.35	17561	92.77	0.74	0	d__Bacteria;p__Bacteroidota;c__Bacteroidia;o__Bacteroidales;f__Bacteroidaceae;g__Phocaeicola;s__Phocaeicola vulgatus
P4wD12	H1	66.2247	ASV35	134	196265	4501765	45.22	64522	99.62	0.19	0	d__Bacteria;p__Bacteroidota;c__Bacteroidia;o__Bacteroidales;f__Tannerellaceae;g__Parabacteroides;s__Parabacteroides johnsonii
P4wD9	H1	48.5554	ASV10	107	451895	6762118	42.26	122417	98.64	0.71	0	d__Bacteria;p__Bacteroidota;c__Bacteroidia;o__Bacteroidales;f__Bacteroidaceae;g__Bacteroides;s__Bacteroides ovatus
P4wF2	H1	29.6822	ASV5	103	183873	4341634	46.55	74432	98.88	0.62	0	d__Bacteria;p__Bacteroidota;c__Bacteroidia;o__Bacteroidales;f__Bacteroidaceae;g__Bacteroides;s__Bacteroides uniformis
P5wE4	H1	250.287	ASV51	22	710033	3534416	58.63	283282	97.6	0	0	d__Bacteria;p__Bacteroidota;c__Bacteroidia;o__Bacteroidales;f__Rikenellaceae;g__Alistipes;s__Alistipes sp900541585
P7wA2	H1	33.9378	ASV35	134	198545	4431123	45.22	51459	99.62	0.19	0	d__Bacteria;p__Bacteroidota;c__Bacteroidia;o__Bacteroidales;f__Tannerellaceae;g__Parabacteroides;s__Parabacteroides johnsonii
P7wB8	H1	53.9003	ASV5	108	257167	4435407	46.48	96815	99.26	0	0	d__Bacteria;p__Bacteroidota;c__Bacteroidia;o__Bacteroidales;f__Bacteroidaceae;g__Bacteroides;s__Bacteroides uniformis
P7wC1	H1	109.381	ASV6	126	242506	4779327	42.08	102826	99.25	0	0	d__Bacteria;p__Bacteroidota;c__Bacteroidia;o__Bacteroidales;f__Bacteroidaceae;g__Phocaeicola;s__Phocaeicola vulgatus
P7wC11	H1	165.479	ASV17	81	428514	5582811	42.1	221686	99.25	0.38	0	d__Bacteria;p__Bacteroidota;c__Bacteroidia;o__Bacteroidales;f__Bacteroidaceae;g__Phocaeicola;s__Phocaeicola dorei
P7wC4	H1	88.2252	ASV17	88	469946	5599612	42.13	155389	99.25	0.38	0	d__Bacteria;p__Bacteroidota;c__Bacteroidia;o__Bacteroidales;f__Bacteroidaceae;g__Phocaeicola;s__Phocaeicola dorei
P7wD10	H1	23.4569	ASV68	235	132485	4618349	43.36	38881	99.46	0	0	d__Bacteria;p__Bacteroidota;c__Bacteroidia;o__Bacteroidales;f__Marinifilaceae;g__Odoribacter;s__Odoribacter splanchnicus
P7wD8	H1	22.1753	ASV89	202	117059	2836647	48.2	27372	99.27	0.26	0	d__Bacteria;p__Proteobacteria;c__Gammaproteobacteria;o__Burkholderiales;f__Burkholderiaceae;g__Parasutterella;s__Parasutterella excrementihominis
P7wE1	H1	119.597	ASV22	138	270168	4209252	45.84	62435	97.77	1.18	0	d__Bacteria;p__Bacteroidota;c__Bacteroidia;o__Bacteroidales;f__Bacteroidaceae;g__Bacteroides;s__Bacteroides stercoris
P7wG1	H1	66.6683	ASV35	114	179675	4507094	45.22	80329	99.62	0.19	0	d__Bacteria;p__Bacteroidota;c__Bacteroidia;o__Bacteroidales;f__Tannerellaceae;g__Parabacteroides;s__Parabacteroides johnsonii
P7wG3	H1	42.5601	ASV69	83	347776	5107144	44.89	146263	99.42	0.38	0	d__Bacteria;p__Bacteroidota;c__Bacteroidia;o__Bacteroidales;f__Tannerellaceae;g__Parabacteroides;s__Parabacteroides distasonis
P7wH2	H1	22.6555	ASV6	252	135239	4698099	41.98	44349	97.61	0.05	0	d__Bacteria;p__Bacteroidota;c__Bacteroidia;o__Bacteroidales;f__Bacteroidaceae;g__Phocaeicola;s__Phocaeicola vulgatus
P8wA4	H1	286.648	ASV35	117	180036	4509498	45.22	77351	99.62	0.19	0	d__Bacteria;p__Bacteroidota;c__Bacteroidia;o__Bacteroidales;f__Tannerellaceae;g__Parabacteroides;s__Parabacteroides johnsonii
P8wB2	H1	20.5532	ASV18	123	326472	5022132	42.41	84833	98.01	1	0	d__Bacteria;p__Bacteroidota;c__Bacteroidia;o__Bacteroidales;f__Bacteroidaceae;g__Bacteroides;s__Bacteroides caccae
P8wB6	H1	117.919	ASV36	15	698740	3287653	42.61	478195	99.42	0	0	d__Bacteria;p__Firmicutes_A;c__Clostridia;o__Lachnospirales;f__Lachnospiraceae;g__Bariatricus;s__Bariatricus comes
P8wC1	H1	84.6025	ASV6	131	238302	4827326	42.18	121668	99.25	0	0	d__Bacteria;p__Bacteroidota;c__Bacteroidia;o__Bacteroidales;f__Bacteroidaceae;g__Phocaeicola;s__Phocaeicola vulgatus
P8wC2	H1	138.066	ASV69	27	2335733	5192080	44.93	1238384	99.42	0.38	0	d__Bacteria;p__Bacteroidota;c__Bacteroidia;o__Bacteroidales;f__Tannerellaceae;g__Parabacteroides;s__Parabacteroides distasonis
P8wC3	H1	55.2402	ASV17	64	299502	5400900	42.24	168524	91.35	0.38	0	d__Bacteria;p__Bacteroidota;c__Bacteroidia;o__Bacteroidales;f__Bacteroidaceae;g__Phocaeicola;s__Phocaeicola dorei
P8wD10	H1	90.1658	ASV69	89	441151	5106629	44.89	147378	99.42	0.38	0	d__Bacteria;p__Bacteroidota;c__Bacteroidia;o__Bacteroidales;f__Tannerellaceae;g__Parabacteroides;s__Parabacteroides distasonis
P8wE10	H1	210.896	ASV62	30	923631	3178623	40.93	412255	99.42	0	0	d__Bacteria;p__Firmicutes_A;c__Clostridia;o__Lachnospirales;f__Lachnospiraceae;g__Dorea;s__Dorea formicigenerans
P8wE11	H1	118.907	ASV1	49	288386	2501770	59.52	128923	100	0.46	0	d__Bacteria;p__Actinobacteriota;c__Actinomycetia;o__Actinomycetales;f__Bifidobacteriaceae;g__Bifidobacterium;s__Bifidobacterium longum
P8wE9	H1	181.706	ASV17	14	5648823	5705649	42.24	5648823	99.25	0.38	0	d__Bacteria;p__Bacteroidota;c__Bacteroidia;o__Bacteroidales;f__Bacteroidaceae;g__Phocaeicola;s__Phocaeicola dorei
P8wF12	H1	71.8503	ASV17	91	428514	5583727	42.1	193867	99.25	0.38	0	d__Bacteria;p__Bacteroidota;c__Bacteroidia;o__Bacteroidales;f__Bacteroidaceae;g__Phocaeicola;s__Phocaeicola dorei
P8wG10	H1	68.9518	ASV180	40	1557684	3002100	58.92	1557684	99.33	0	0	d__Bacteria;p__Firmicutes_A;c__Clostridia;o__Oscillospirales;f__Oscillospiraceae;g__Lawsonibacter;s__Lawsonibacter sp014287875
P8wG6	H1	87.3392	ASV35	121	196241	4509676	45.22	77352	99.62	0.19	0	d__Bacteria;p__Bacteroidota;c__Bacteroidia;o__Bacteroidales;f__Tannerellaceae;g__Parabacteroides;s__Parabacteroides johnsonii
P8wG7	H1	31.9439	ASV6	120	435904	4808380	42.16	131932	99.25	0	0	d__Bacteria;p__Bacteroidota;c__Bacteroidia;o__Bacteroidales;f__Bacteroidaceae;g__Phocaeicola;s__Phocaeicola vulgatus
P9wA6	H1	81.8238	ASV10	116	648709	6861588	42.24	166484	99.46	0.35	0	d__Bacteria;p__Bacteroidota;c__Bacteroidia;o__Bacteroidales;f__Bacteroidaceae;g__Bacteroides;s__Bacteroides ovatus
P9wB4	H1	43.1422	ASV17	80	513232	5640660	42.18	204429	99.25	0.38	0	d__Bacteria;p__Bacteroidota;c__Bacteroidia;o__Bacteroidales;f__Bacteroidaceae;g__Phocaeicola;s__Phocaeicola dorei
P9wB9	H1	44.2281	ASV17	72	483949	5629163	42.18	201610	99.25	0.38	0	d__Bacteria;p__Bacteroidota;c__Bacteroidia;o__Bacteroidales;f__Bacteroidaceae;g__Phocaeicola;s__Phocaeicola dorei
P9wC10	H1	26.5257	ASV6	125	196585	4693861	42.1	87765	95.09	0.19	0	d__Bacteria;p__Bacteroidota;c__Bacteroidia;o__Bacteroidales;f__Bacteroidaceae;g__Phocaeicola;s__Phocaeicola vulgatus
P9wC11	H1	34.7651	ASV16	189	240031	7291537	43.26	74778	99.25	0.26	0	d__Bacteria;p__Bacteroidota;c__Bacteroidia;o__Bacteroidales;f__Bacteroidaceae;g__Bacteroides;s__Bacteroides sp900552405
P9wC12	H1	40.0662	ASV12	98	357267	5034978	43.37	138324	98.49	0.5	0	d__Bacteria;p__Bacteroidota;c__Bacteroidia;o__Bacteroidales;f__Bacteroidaceae;g__Bacteroides;s__Bacteroides fragilis
P9wD2	H1	21.0581	ASV5	130	195416	4382633	46.66	60424	98.88	0	0	d__Bacteria;p__Bacteroidota;c__Bacteroidia;o__Bacteroidales;f__Bacteroidaceae;g__Bacteroides;s__Bacteroides uniformis
P9wD3	H1	60.5448	ASV35	122	196273	4506308	45.22	66815	99.62	0.19	0	d__Bacteria;p__Bacteroidota;c__Bacteroidia;o__Bacteroidales;f__Tannerellaceae;g__Parabacteroides;s__Parabacteroides johnsonii
P9wD9	H1	50.8324	ASV35	120	198596	4507577	45.22	77401	99.62	0.19	0	d__Bacteria;p__Bacteroidota;c__Bacteroidia;o__Bacteroidales;f__Tannerellaceae;g__Parabacteroides;s__Parabacteroides johnsonii
P9wE10	H1	91.0051	ASV17	81	693153	5579690	42.11	254919	99.25	0.38	0	d__Bacteria;p__Bacteroidota;c__Bacteroidia;o__Bacteroidales;f__Bacteroidaceae;g__Phocaeicola;s__Phocaeicola dorei
P9wE2	H1	101.509	ASV12	97	480879	5058571	43.45	169341	99.26	0.5	0	d__Bacteria;p__Bacteroidota;c__Bacteroidia;o__Bacteroidales;f__Bacteroidaceae;g__Bacteroides;s__Bacteroides fragilis
P9wE4	H1	35.6708	ASV5	131	298777	4390995	46.67	60334	98.86	0	0	d__Bacteria;p__Bacteroidota;c__Bacteroidia;o__Bacteroidales;f__Bacteroidaceae;g__Bacteroides;s__Bacteroides uniformis
P9wE9	H1	56.019	ASV12	98	497295	5060074	43.46	164988	99.26	0.5	0	d__Bacteria;p__Bacteroidota;c__Bacteroidia;o__Bacteroidales;f__Bacteroidaceae;g__Bacteroides;s__Bacteroides fragilis
P9wF2	H1	365.274	ASV17	77	700190	5587700	42.11	261413	99.25	0.38	0	d__Bacteria;p__Bacteroidota;c__Bacteroidia;o__Bacteroidales;f__Bacteroidaceae;g__Phocaeicola;s__Phocaeicola dorei
P9wF4	H1	56.519	ASV17	80	653578	5627698	42.19	268572	99.25	0.38	0	d__Bacteria;p__Bacteroidota;c__Bacteroidia;o__Bacteroidales;f__Bacteroidaceae;g__Phocaeicola;s__Phocaeicola dorei
P9wF5	H1	20.9924	ASV5	514	70550	4275802	47.02	14292	98.14	0	0	d__Bacteria;p__Bacteroidota;c__Bacteroidia;o__Bacteroidales;f__Bacteroidaceae;g__Bacteroides;s__Bacteroides uniformis
P9wF9	H1	295.507	ASV69	89	314058	5103803	44.88	165306	99.42	0.38	0	d__Bacteria;p__Bacteroidota;c__Bacteroidia;o__Bacteroidales;f__Tannerellaceae;g__Parabacteroides;s__Parabacteroides distasonis
P9wG1	H1	40.9022	ASV5	175	143868	4330912	46.71	50414	95.17	0	0	d__Bacteria;p__Bacteroidota;c__Bacteroidia;o__Bacteroidales;f__Bacteroidaceae;g__Bacteroides;s__Bacteroides uniformis
P9wG10	H1	192.152	ASV35	114	196241	4507000	45.21	80138	99.62	0.19	0	d__Bacteria;p__Bacteroidota;c__Bacteroidia;o__Bacteroidales;f__Tannerellaceae;g__Parabacteroides;s__Parabacteroides johnsonii
P9wH6	H1	49.3335	ASV35	135	196241	4497920	45.23	58998	99.62	0.19	0	d__Bacteria;p__Bacteroidota;c__Bacteroidia;o__Bacteroidales;f__Tannerellaceae;g__Parabacteroides;s__Parabacteroides johnsonii
OP17wA18	H10	25.1898	ASV18	262	127005	4727113	42.28	28502	97.87	0.25	0	d__Bacteria;p__Bacteroidota;c__Bacteroidia;o__Bacteroidales;f__Bacteroidaceae;g__Bacteroides;s__Bacteroides caccae
OP17wD9	H10	83.1981	ASV4	65	248826	2073057	59.27	63888	99.55	0.09	0	d__Bacteria;p__Actinobacteriota;c__Actinomycetia;o__Actinomycetales;f__Bifidobacteriaceae;g__Bifidobacterium;s__Bifidobacterium adolescentis
OP17wE6	H10	21.4607	ASV3	793	44835	4459131	46.37	9112	89.32	2.24	0	d__Bacteria;p__Bacteroidota;c__Bacteroidia;o__Bacteroidales;f__Bacteroidaceae;g__Bacteroides;s__Bacteroides uniformis
OP17wF14	H10	35.7375	ASV18	82	400151	4730729	42.33	123037	98.38	0.08	0	d__Bacteria;p__Bacteroidota;c__Bacteroidia;o__Bacteroidales;f__Bacteroidaceae;g__Bacteroides;s__Bacteroides caccae
OP17wF7	H10	512.866	ASV3	182	502448	4944309	46.34	105414	98.88	0.68	0	d__Bacteria;p__Bacteroidota;c__Bacteroidia;o__Bacteroidales;f__Bacteroidaceae;g__Bacteroides;s__Bacteroides uniformis
OP17wF9	H10	211.487	ASV18	101	298608	4780296	42.29	149964	99.35	0.08	0	d__Bacteria;p__Bacteroidota;c__Bacteroidia;o__Bacteroidales;f__Bacteroidaceae;g__Bacteroides;s__Bacteroides caccae
OP17wG22	H10	26.4359	ASV18	340	102802	4757044	42.37	23330	98.26	0.38	25	d__Bacteria;p__Bacteroidota;c__Bacteroidia;o__Bacteroidales;f__Bacteroidaceae;g__Bacteroides;s__Bacteroides caccae
OP17wG23	H10	348.898	ASV3	232	331048	4862327	46.36	62844	97.4	0.68	0	d__Bacteria;p__Bacteroidota;c__Bacteroidia;o__Bacteroidales;f__Bacteroidaceae;g__Bacteroides;s__Bacteroides uniformis
OP17wH14	H10	86.092	ASV6	172	258801	5493340	42.4	86632	99.25	0.38	0	d__Bacteria;p__Bacteroidota;c__Bacteroidia;o__Bacteroidales;f__Bacteroidaceae;g__Phocaeicola;s__Phocaeicola vulgatus
OP17wM12	H10	47.0733	ASV21	915	204560	6179963	43.07	17579	91.28	0.55	20	d__Bacteria;p__Bacteroidota;c__Bacteroidia;o__Bacteroidales;f__Bacteroidaceae;g__Bacteroides;s__Bacteroides thetaiotaomicron
OP17wM14	H10	175.768	ASV18	97	327545	4824130	42.33	145330	99.35	0.08	0	d__Bacteria;p__Bacteroidota;c__Bacteroidia;o__Bacteroidales;f__Bacteroidaceae;g__Bacteroides;s__Bacteroides caccae
OP17wM8	H10	27.0894	ASV18	455	72454	4705295	42.35	16762	96.96	1.07	28.57	d__Bacteria;p__Bacteroidota;c__Bacteroidia;o__Bacteroidales;f__Bacteroidaceae;g__Bacteroides;s__Bacteroides caccae
OP17wN11	H10	273.049	ASV18	101	464638	4781139	42.29	148689	99.35	0.08	0	d__Bacteria;p__Bacteroidota;c__Bacteroidia;o__Bacteroidales;f__Bacteroidaceae;g__Bacteroides;s__Bacteroides caccae
OP17wN17	H10	42.5081	ASV11	1243	73216	5614736	42.37	7459	80.36	1.54	0	d__Bacteria;p__Bacteroidota;c__Bacteroidia;o__Bacteroidales;f__Bacteroidaceae;g__Bacteroides;s__
OP17wO3	H10	103.489	ASV21	168	370579	6704019	42.85	106091	99.11	0	0	d__Bacteria;p__Bacteroidota;c__Bacteroidia;o__Bacteroidales;f__Bacteroidaceae;g__Bacteroides;s__Bacteroides thetaiotaomicron
OP17wP22	H10	49.4302	ASV11	1205	74052	5722991	42.33	7723	81.62	1.98	0	d__Bacteria;p__Bacteroidota;c__Bacteroidia;o__Bacteroidales;f__Bacteroidaceae;g__Bacteroides;s__
OP18wB15	H11	130.072	ASV18	170	284481	5279223	42.48	101383	99.35	0.2	0	d__Bacteria;p__Bacteroidota;c__Bacteroidia;o__Bacteroidales;f__Bacteroidaceae;g__Bacteroides;s__Bacteroides caccae
OP18wB8	H11	42.4022	ASV21	1066	68713	5428382	42.47	7648	91.34	2.06	5.26	d__Bacteria;p__Bacteroidota;c__Bacteroidia;o__Bacteroidales;f__Bacteroidaceae;g__Bacteroides;s__Bacteroides faecis
OP18wC10	H11	43.8666	ASV6	736	81149	5081576	42.18	12661	91.8	1.08	16.67	d__Bacteria;p__Bacteroidota;c__Bacteroidia;o__Bacteroidales;f__Bacteroidaceae;g__Phocaeicola;s__Phocaeicola vulgatus
OP18wC13	H11	88.15	ASV4	40	293667	2088323	59.25	161455	100	0.7	0	d__Bacteria;p__Actinobacteriota;c__Actinomycetia;o__Actinomycetales;f__Bifidobacteriaceae;g__Bifidobacterium;s__Bifidobacterium adolescentis
OP18wC14	H11	81.4867	ASV4	40	293667	2083137	59.27	131971	99.39	0.55	0	d__Bacteria;p__Actinobacteriota;c__Actinomycetia;o__Actinomycetales;f__Bifidobacteriaceae;g__Bifidobacterium;s__Bifidobacterium adolescentis
OP18wD13	H11	47.094	ASV4	58	283666	2072645	59.26	74750	99.55	1.15	0	d__Bacteria;p__Actinobacteriota;c__Actinomycetia;o__Actinomycetales;f__Bifidobacteriaceae;g__Bifidobacterium;s__Bifidobacterium adolescentis
OP18wD2	H11	39.4628	ASV21	1355	61299	4920516	42.58	5016	80.48	1.63	0	d__Bacteria;p__Bacteroidota;c__Bacteroidia;o__Bacteroidales;f__Bacteroidaceae;g__Bacteroides;s__Bacteroides faecis
OP18wE1	H11	104.164	ASV17	175	410864	5792483	41.97	85611	99.25	0.56	0	d__Bacteria;p__Bacteroidota;c__Bacteroidia;o__Bacteroidales;f__Bacteroidaceae;g__Phocaeicola;s__Phocaeicola dorei
OP18wE19	H11	43.9893	ASV6	711	117375	5113037	42.19	12357	96.29	0.61	33.33	d__Bacteria;p__Bacteroidota;c__Bacteroidia;o__Bacteroidales;f__Bacteroidaceae;g__Phocaeicola;s__Phocaeicola vulgatus
OP18wF10	H11	239.226	ASV17	143	577458	5774701	41.97	95923	99.25	0.56	0	d__Bacteria;p__Bacteroidota;c__Bacteroidia;o__Bacteroidales;f__Bacteroidaceae;g__Phocaeicola;s__Phocaeicola dorei
OP18wF15	H11	86.9541	ASV6	246	249215	5270589	42.13	51007	98.87	0.42	50	d__Bacteria;p__Bacteroidota;c__Bacteroidia;o__Bacteroidales;f__Bacteroidaceae;g__Phocaeicola;s__Phocaeicola vulgatus
OP18wG15	H11	56.6047	ASV17	410	146724	5701579	41.91	29731	96.55	1.44	0	d__Bacteria;p__Bacteroidota;c__Bacteroidia;o__Bacteroidales;f__Bacteroidaceae;g__Phocaeicola;s__Phocaeicola dorei
OP18wG20	H11	42.5917	ASV6	962	70553	4996454	42.1	8211	89.31	2.46	9.09	d__Bacteria;p__Bacteroidota;c__Bacteroidia;o__Bacteroidales;f__Bacteroidaceae;g__Phocaeicola;s__Phocaeicola vulgatus
OP18wG23	H11	56.7966	ASV6	385	115715	5261917	42.14	29583	98.12	1.13	25	d__Bacteria;p__Bacteroidota;c__Bacteroidia;o__Bacteroidales;f__Bacteroidaceae;g__Phocaeicola;s__Phocaeicola vulgatus
OP18wH15	H11	78.4754	ASV18	151	285984	5337336	42.41	96119	99.33	0.28	20	d__Bacteria;p__Bacteroidota;c__Bacteroidia;o__Bacteroidales;f__Bacteroidaceae;g__Bacteroides;s__Bacteroides caccae
OP18wH5	H11	121.426	ASV17	138	444048	5773183	41.97	106216	99.23	0.56	0	d__Bacteria;p__Bacteroidota;c__Bacteroidia;o__Bacteroidales;f__Bacteroidaceae;g__Phocaeicola;s__Phocaeicola dorei
OP18wN24	H11	41.014	ASV21	1166	56524	5212178	42.45	6580	83.82	1.86	0	d__Bacteria;p__Bacteroidota;c__Bacteroidia;o__Bacteroidales;f__Bacteroidaceae;g__Bacteroides;s__Bacteroides faecis
OP18wP22	H11	38.0463	ASV21	1290	51788	5146941	42.59	5686	85.16	2.22	0	d__Bacteria;p__Bacteroidota;c__Bacteroidia;o__Bacteroidales;f__Bacteroidaceae;g__Bacteroides;s__Bacteroides faecis
OP20wJ11	H12	82.2716	ASV22	120	409732	4018298	45.79	74074	99.07	0	0	d__Bacteria;p__Bacteroidota;c__Bacteroidia;o__Bacteroidales;f__Bacteroidaceae;g__Bacteroides;s__Bacteroides stercoris
OP20wK11	H12	41.3758	ASV22	574	36670	3865106	46.25	10881	95.26	1.2	0	d__Bacteria;p__Bacteroidota;c__Bacteroidia;o__Bacteroidales;f__Bacteroidaceae;g__Bacteroides;s__Bacteroides stercoris
OP20wK17	H12	53.8155	ASV22	153	226607	4001918	45.79	49598	98.39	0.46	0	d__Bacteria;p__Bacteroidota;c__Bacteroidia;o__Bacteroidales;f__Bacteroidaceae;g__Bacteroides;s__Bacteroides stercoris
OP20wK6	H12	60.8344	ASV22	120	290607	4056283	45.85	69122	99.07	0.37	0	d__Bacteria;p__Bacteroidota;c__Bacteroidia;o__Bacteroidales;f__Bacteroidaceae;g__Bacteroides;s__Bacteroides stercoris
OP20wK9	H12	36.6026	ASV22	363	73770	3961270	46	18547	98.72	0.79	0	d__Bacteria;p__Bacteroidota;c__Bacteroidia;o__Bacteroidales;f__Bacteroidaceae;g__Bacteroides;s__Bacteroides stercoris
OP20wL11	H12	37.0677	ASV22	486	53721	3873985	45.69	12407	95.19	1.33	0	d__Bacteria;p__Bacteroidota;c__Bacteroidia;o__Bacteroidales;f__Bacteroidaceae;g__Bacteroides;s__Bacteroides stercoris
OP20wL14	H12	115.277	ASV22	93	403915	4068064	45.87	117624	99.26	0	0	d__Bacteria;p__Bacteroidota;c__Bacteroidia;o__Bacteroidales;f__Bacteroidaceae;g__Bacteroides;s__Bacteroides stercoris
OP20wL17	H12	27.2274	ASV22	416	65750	3904900	45.87	14997	96.62	1.05	0	d__Bacteria;p__Bacteroidota;c__Bacteroidia;o__Bacteroidales;f__Bacteroidaceae;g__Bacteroides;s__Bacteroides stercoris
OP20wL3	H12	37.7874	ASV22	602	73215	3823648	45.66	10247	92.9	2.1	0	d__Bacteria;p__Bacteroidota;c__Bacteroidia;o__Bacteroidales;f__Bacteroidaceae;g__Bacteroides;s__Bacteroides stercoris
OP20wL8	H12	76.2926	ASV22	104	317350	4008509	45.79	95812	99.24	0	0	d__Bacteria;p__Bacteroidota;c__Bacteroidia;o__Bacteroidales;f__Bacteroidaceae;g__Bacteroides;s__Bacteroides stercoris
OP20wL9	H12	50.9842	ASV22	196	203499	3954223	45.74	38747	96.48	0.12	0	d__Bacteria;p__Bacteroidota;c__Bacteroidia;o__Bacteroidales;f__Bacteroidaceae;g__Bacteroides;s__Bacteroides stercoris
OP20wM19	H12	48.4405	ASV22	199	111195	3983310	45.77	45392	98.51	0	0	d__Bacteria;p__Bacteroidota;c__Bacteroidia;o__Bacteroidales;f__Bacteroidaceae;g__Bacteroides;s__Bacteroides stercoris
OP20wM3	H12	102.491	ASV22	103	320044	3987539	45.8	89947	99.26	0	0	d__Bacteria;p__Bacteroidota;c__Bacteroidia;o__Bacteroidales;f__Bacteroidaceae;g__Bacteroides;s__Bacteroides stercoris
OP23wB7	H12	56.561	ASV75	101	214092	3340341	64.7	57334	99.19	0	0	d__Bacteria;p__Actinobacteriota;c__Coriobacteriia;o__Coriobacteriales;f__Eggerthellaceae;g__Eggerthella;s__Eggerthella lenta
OP24wE12	H12	82.4593	ASV8	124	130900	3383388	64.78	47392	99.19	0	0	d__Bacteria;p__Actinobacteriota;c__Coriobacteriia;o__Coriobacteriales;f__Eggerthellaceae;g__Eggerthella;s__Eggerthella lenta
OP24wF2	H12	43.4743	ASV8	171	123080	3355729	64.79	37616	97.26	0	0	d__Bacteria;p__Actinobacteriota;c__Coriobacteriia;o__Coriobacteriales;f__Eggerthellaceae;g__Eggerthella;s__Eggerthella lenta
OP21wA13	H13	30.3327	ASV3	850	98103	4888375	46.84	9337	95.92	1.7	0	d__Bacteria;p__Bacteroidota;c__Bacteroidia;o__Bacteroidales;f__Bacteroidaceae;g__Bacteroides;s__Bacteroides uniformis
OP21wA19	H13	69.0462	ASV17	308	353595	5737682	42.32	59197	99.25	0.94	0	d__Bacteria;p__Bacteroidota;c__Bacteroidia;o__Bacteroidales;f__Bacteroidaceae;g__Phocaeicola;s__Phocaeicola dorei
OP21wB7	H13	51.0087	ASV3	154	329695	5069087	46.33	97391	99.26	0.62	0	d__Bacteria;p__Bacteroidota;c__Bacteroidia;o__Bacteroidales;f__Bacteroidaceae;g__Bacteroides;s__Bacteroides uniformis
OP21wC2	H13	41.0506	ASV17	1212	47296	5086041	42.95	6637	86.11	2.68	0	d__Bacteria;p__Bacteroidota;c__Bacteroidia;o__Bacteroidales;f__Bacteroidaceae;g__Phocaeicola;s__Phocaeicola dorei
OP21wD1	H13	40.5696	ASV17	341	124710	5760037	42.34	33166	97.74	2.57	0	d__Bacteria;p__Bacteroidota;c__Bacteroidia;o__Bacteroidales;f__Bacteroidaceae;g__Phocaeicola;s__Phocaeicola dorei
OP21wD17	H13	24.606	ASV3	1065	75007	4040321	47.8	5335	86.7	0.89	0	d__Bacteria;p__Bacteroidota;c__Bacteroidia;o__Bacteroidales;f__Bacteroidaceae;g__Bacteroides;s__Bacteroides uniformis
OP21wD2	H13	55.7192	ASV3	182	254740	5024328	46.34	97172	99.26	0.99	0	d__Bacteria;p__Bacteroidota;c__Bacteroidia;o__Bacteroidales;f__Bacteroidaceae;g__Bacteroides;s__Bacteroides uniformis
OP21wE16	H13	40.9994	ASV3	329	228885	5179742	46.68	33970	97.38	1.19	0	d__Bacteria;p__Bacteroidota;c__Bacteroidia;o__Bacteroidales;f__Bacteroidaceae;g__Bacteroides;s__Bacteroides uniformis
OP21wE7	H13	59.3017	ASV6	334	159487	5190732	42.51	42409	97.43	1.25	25	d__Bacteria;p__Bacteroidota;c__Bacteroidia;o__Bacteroidales;f__Bacteroidaceae;g__Phocaeicola;s__Phocaeicola vulgatus
OP21wE8	H13	47.3035	ASV17	650	79320	5612688	42.54	18605	97.18	1.25	0	d__Bacteria;p__Bacteroidota;c__Bacteroidia;o__Bacteroidales;f__Bacteroidaceae;g__Phocaeicola;s__Phocaeicola dorei
OP21wF12	H13	49.1192	ASV17	312	252434	5741957	42.31	63665	98.87	1.69	0	d__Bacteria;p__Bacteroidota;c__Bacteroidia;o__Bacteroidales;f__Bacteroidaceae;g__Phocaeicola;s__Phocaeicola dorei
OP21wF21	H13	47.7058	ASV17	331	216063	5719327	42.29	53514	98.25	1.32	0	d__Bacteria;p__Bacteroidota;c__Bacteroidia;o__Bacteroidales;f__Bacteroidaceae;g__Phocaeicola;s__Phocaeicola dorei
OP21wG13	H13	58.8413	ASV6	661	98857	4839584	42.96	18928	89.92	0.63	33.33	d__Bacteria;p__Bacteroidota;c__Bacteroidia;o__Bacteroidales;f__Bacteroidaceae;g__Phocaeicola;s__Phocaeicola vulgatus
OP21wG17	H13	47.3974	ASV17	853	54994	5402253	42.1	10125	93.91	3.46	0	d__Bacteria;p__Bacteroidota;c__Bacteroidia;o__Bacteroidales;f__Bacteroidaceae;g__Phocaeicola;s__Phocaeicola dorei
OP21wH11	H13	45.7196	ASV21	841	154382	6016735	43.82	20273	94.4	0.67	0	d__Bacteria;p__Bacteroidota;c__Bacteroidia;o__Bacteroidales;f__Bacteroidaceae;g__Bacteroides;s__Bacteroides thetaiotaomicron
OP21wH4	H13	40.7509	ASV3	773	99610	4967519	46.88	11161	93.6	1.11	0	d__Bacteria;p__Bacteroidota;c__Bacteroidia;o__Bacteroidales;f__Bacteroidaceae;g__Bacteroides;s__Bacteroides uniformis
OP21wM11	H13	62.2342	ASV3	147	335509	5112164	46.38	128460	99.26	0.62	0	d__Bacteria;p__Bacteroidota;c__Bacteroidia;o__Bacteroidales;f__Bacteroidaceae;g__Bacteroides;s__Bacteroides uniformis
OP21wM3	H13	63.8239	ASV3	243	135372	4940074	46.35	48581	97.4	0.71	0	d__Bacteria;p__Bacteroidota;c__Bacteroidia;o__Bacteroidales;f__Bacteroidaceae;g__Bacteroides;s__Bacteroides uniformis
OP21wM9	H13	44.3565	ASV17	483	205451	5670305	42.34	25743	97.56	2.19	12.5	d__Bacteria;p__Bacteroidota;c__Bacteroidia;o__Bacteroidales;f__Bacteroidaceae;g__Phocaeicola;s__Phocaeicola dorei
OP21wN24	H13	34.377	ASV3	505	170537	4871984	46.72	26070	97.09	0.84	0	d__Bacteria;p__Bacteroidota;c__Bacteroidia;o__Bacteroidales;f__Bacteroidaceae;g__Bacteroides;s__Bacteroides uniformis
OP21wO24	H13	48.0738	ASV3	137	309739	5040386	46.43	94060	98.88	0.62	0	d__Bacteria;p__Bacteroidota;c__Bacteroidia;o__Bacteroidales;f__Bacteroidaceae;g__Bacteroides;s__Bacteroides uniformis
OP21wP10	H13	44.8447	ASV6	773	100464	4366265	43.3	15161	80.64	1.05	20	d__Bacteria;p__Bacteroidota;c__Bacteroidia;o__Bacteroidales;f__Bacteroidaceae;g__Phocaeicola;s__Phocaeicola vulgatus
OP21wP15	H13	55.3147	ASV17	584	126915	5605296	42.5	26722	95.24	1.07	0	d__Bacteria;p__Bacteroidota;c__Bacteroidia;o__Bacteroidales;f__Bacteroidaceae;g__Phocaeicola;s__Phocaeicola dorei
OP21wP22	H13	53.6446	ASV6	661	143066	4831878	42.95	18862	92.85	0.4	50	d__Bacteria;p__Bacteroidota;c__Bacteroidia;o__Bacteroidales;f__Bacteroidaceae;g__Phocaeicola;s__Phocaeicola vulgatus
OP25wG6	H13	78.2563	ASV3	137	132448	2965758	64.82	37742	96.77	0.81	33.33	d__Bacteria;p__Actinobacteriota;c__Coriobacteriia;o__Coriobacteriales;f__Eggerthellaceae;g__Eggerthella;s__Eggerthella lenta
OP26wA10	H13	94.4508	ASV13	110	154245	3074230	64.81	49345	99.19	0	0	d__Bacteria;p__Actinobacteriota;c__Coriobacteriia;o__Coriobacteriales;f__Eggerthellaceae;g__Eggerthella;s__Eggerthella lenta
OP26wA2	H13	27.5608	ASV57	1413	28586	6199276	43.6	5997	94.23	0.94	0	d__Bacteria;p__Bacteroidota;c__Bacteroidia;o__Bacteroidales;f__Tannerellaceae;g__Parabacteroides;s__Parabacteroides goldsteinii
OP26wA5	H13	36.7916	ASV8	782	94354	5775332	42.99	16057	95.68	0.93	0	d__Bacteria;p__Bacteroidota;c__Bacteroidia;o__Bacteroidales;f__Bacteroidaceae;g__Bacteroides;s__Bacteroides intestinalis
OP26wA6	H13	22.5834	ASV8	1021	48152	6152148	44.02	9336	96.99	0.58	0	d__Bacteria;p__Bacteroidota;c__Bacteroidia;o__Bacteroidales;f__Tannerellaceae;g__Parabacteroides;s__Parabacteroides goldsteinii
OP26wB2	H13	102.045	ASV57	148	67221	2496824	65.13	22844	81.28	0	0	d__Bacteria;p__Actinobacteriota;c__Coriobacteriia;o__Coriobacteriales;f__Eggerthellaceae;g__Eggerthella;s__Eggerthella lenta
OP26wB3	H13	84.4123	ASV13	143	102630	2447776	65.41	25544	85.48	0.81	33.33	d__Bacteria;p__Actinobacteriota;c__Coriobacteriia;o__Coriobacteriales;f__Eggerthellaceae;g__Eggerthella;s__Eggerthella lenta
OP26wC1	H13	87.1164	ASV8	80	285501	3270510	64.44	85326	99.19	0	0	d__Bacteria;p__Actinobacteriota;c__Coriobacteriia;o__Coriobacteriales;f__Eggerthellaceae;g__Eggerthella;s__Eggerthella lenta
OP22wA14	H14	49.3787	ASV3	640	73217	5010459	46.58	14260	97.77	0.56	0	d__Bacteria;p__Bacteroidota;c__Bacteroidia;o__Bacteroidales;f__Bacteroidaceae;g__Bacteroides;s__Bacteroides uniformis
OP22wB8	H14	52.6022	ASV3	438	124353	5087472	46.56	30433	99.24	0.19	0	d__Bacteria;p__Bacteroidota;c__Bacteroidia;o__Bacteroidales;f__Bacteroidaceae;g__Bacteroides;s__Bacteroides uniformis
OP22wG20	H14	170.154	ASV18	76	492082	5053569	42.18	163232	98.98	0.3	0	d__Bacteria;p__Bacteroidota;c__Bacteroidia;o__Bacteroidales;f__Bacteroidaceae;g__Bacteroides;s__Bacteroides caccae
OP22wG21	H14	138.073	ASV18	84	406194	5054489	42.18	149293	98.95	0.3	0	d__Bacteria;p__Bacteroidota;c__Bacteroidia;o__Bacteroidales;f__Bacteroidaceae;g__Bacteroides;s__Bacteroides caccae
OP22wH11	H14	103.068	ASV3	195	203571	5169727	46.29	63981	97.77	0.12	0	d__Bacteria;p__Bacteroidota;c__Bacteroidia;o__Bacteroidales;f__Bacteroidaceae;g__Bacteroides;s__Bacteroides uniformis
OP22wH24	H14	43.9196	ASV3	625	123091	4927700	46.62	16542	95.39	0.62	0	d__Bacteria;p__Bacteroidota;c__Bacteroidia;o__Bacteroidales;f__Bacteroidaceae;g__Bacteroides;s__Bacteroides uniformis
OP22wH9	H14	47.8955	ASV3	838	99116	4867302	46.26	10708	91.55	1.34	0	d__Bacteria;p__Bacteroidota;c__Bacteroidia;o__Bacteroidales;f__Bacteroidaceae;g__Bacteroides;s__Bacteroides uniformis
OP22wJ21	H14	190.504	ASV3	139	295837	5267081	46.31	95489	99.26	0	0	d__Bacteria;p__Bacteroidota;c__Bacteroidia;o__Bacteroidales;f__Bacteroidaceae;g__Bacteroides;s__Bacteroides uniformis
OP22wL18	H14	54.8453	ASV3	1081	46196	4622313	46.09	6175	84.97	3.99	0	d__Bacteria;p__Bacteroidota;c__Bacteroidia;o__Bacteroidales;f__Bacteroidaceae;g__Bacteroides;s__Bacteroides uniformis
OP22wL23	H14	246.356	ASV18	83	318372	5076188	42.2	149300	98.89	0.3	0	d__Bacteria;p__Bacteroidota;c__Bacteroidia;o__Bacteroidales;f__Bacteroidaceae;g__Bacteroides;s__Bacteroides caccae
OP22wM12	H14	147.88	ASV3	188	163790	5230479	46.26	62237	99.26	0.09	0	d__Bacteria;p__Bacteroidota;c__Bacteroidia;o__Bacteroidales;f__Bacteroidaceae;g__Bacteroides;s__Bacteroides uniformis
OP22wM4	H14	39.5192	ASV3	721	137614	4595866	46.96	14373	89.89	0.68	0	d__Bacteria;p__Bacteroidota;c__Bacteroidia;o__Bacteroidales;f__Bacteroidaceae;g__Bacteroides;s__Bacteroides uniformis
OP22wN10	H14	105.684	ASV3	272	203571	5165364	46.26	44822	97.21	1.3	0	d__Bacteria;p__Bacteroidota;c__Bacteroidia;o__Bacteroidales;f__Bacteroidaceae;g__Bacteroides;s__Bacteroides uniformis
OP22wN12	H14	119.403	ASV3	182	201451	5201349	46.3	68574	98.88	0	0	d__Bacteria;p__Bacteroidota;c__Bacteroidia;o__Bacteroidales;f__Bacteroidaceae;g__Bacteroides;s__Bacteroides uniformis
OP22wN8	H14	70.4332	ASV3	389	113403	5154628	46.26	32298	97.91	0.37	0	d__Bacteria;p__Bacteroidota;c__Bacteroidia;o__Bacteroidales;f__Bacteroidaceae;g__Bacteroides;s__Bacteroides uniformis
OP22wO16	H14	51.4753	ASV3	459	168416	5024279	46.58	32688	96.65	0.28	0	d__Bacteria;p__Bacteroidota;c__Bacteroidia;o__Bacteroidales;f__Bacteroidaceae;g__Bacteroides;s__Bacteroides uniformis
OP22wO22	H14	59.9178	ASV3	360	171215	5034401	46.62	46950	97.46	0.22	0	d__Bacteria;p__Bacteroidota;c__Bacteroidia;o__Bacteroidales;f__Bacteroidaceae;g__Bacteroides;s__Bacteroides uniformis
OP22wO8	H14	75.0355	ASV3	416	159267	5158050	46.25	31245	95.93	1.18	0	d__Bacteria;p__Bacteroidota;c__Bacteroidia;o__Bacteroidales;f__Bacteroidaceae;g__Bacteroides;s__Bacteroides uniformis
OP22wP11	H14	124.193	ASV18	108	393727	5023320	42.17	135768	98.98	0.3	0	d__Bacteria;p__Bacteroidota;c__Bacteroidia;o__Bacteroidales;f__Bacteroidaceae;g__Bacteroides;s__Bacteroides caccae
OP22wP16	H14	67.0476	ASV3	391	153458	5123542	46.32	36127	98.05	0.99	0	d__Bacteria;p__Bacteroidota;c__Bacteroidia;o__Bacteroidales;f__Bacteroidaceae;g__Bacteroides;s__Bacteroides uniformis
OP22wP5	H14	62.324	ASV3	479	127816	5154247	46.16	26242	96.41	0.91	0	d__Bacteria;p__Bacteroidota;c__Bacteroidia;o__Bacteroidales;f__Bacteroidaceae;g__Bacteroides;s__Bacteroides uniformis
OP27wJ3	H14	54.2529	ASV4	47	284220	2026129	59.25	82427	96.3	0.55	0	d__Bacteria;p__Actinobacteriota;c__Actinomycetia;o__Actinomycetales;f__Bifidobacteriaceae;g__Bifidobacterium;s__Bifidobacterium adolescentis
OP27wK8	H14	79.1518	ASV4	55	250821	2041281	59.25	71070	98.64	0.7	0	d__Bacteria;p__Actinobacteriota;c__Actinomycetia;o__Actinomycetales;f__Bifidobacteriaceae;g__Bifidobacterium;s__Bifidobacterium adolescentis
OP27wL17	H14	74.5666	ASV4	37	333328	2122007	59.25	123572	100	0.7	0	d__Bacteria;p__Actinobacteriota;c__Actinomycetia;o__Actinomycetales;f__Bifidobacteriaceae;g__Bifidobacterium;s__Bifidobacterium adolescentis
OP28wF10	H14	75.6099	ASV2	103	242361	3173535	64.38	60939	98.39	0	0	d__Bacteria;p__Actinobacteriota;c__Coriobacteriia;o__Coriobacteriales;f__Eggerthellaceae;g__Eggerthella;s__Eggerthella lenta
OP28wG2	H14	68.3276	ASV13	108	218952	3150782	64.53	57168	98.39	0.4	100	d__Bacteria;p__Actinobacteriota;c__Coriobacteriia;o__Coriobacteriales;f__Eggerthellaceae;g__Eggerthella;s__Eggerthella lenta
OP28wG4	H14	89.4762	ASV56	93	241096	3156240	64.56	60742	98.39	0	0	d__Bacteria;p__Actinobacteriota;c__Coriobacteriia;o__Coriobacteriales;f__Eggerthellaceae;g__Eggerthella;s__Eggerthella lenta
OP28wH7	H14	68.2589	ASV8	152	139115	3005553	64.7	38384	95.97	0	0	d__Bacteria;p__Actinobacteriota;c__Coriobacteriia;o__Coriobacteriales;f__Eggerthellaceae;g__Eggerthella;s__Eggerthella lenta
OP14wB1	H2	41.9556	ASV4	72	120509	2068986	59.27	50819	99.09	0.94	0	d__Bacteria;p__Actinobacteriota;c__Actinomycetia;o__Actinomycetales;f__Bifidobacteriaceae;g__Bifidobacterium;s__Bifidobacterium adolescentis
OP14wC3	H2	89.5268	ASV18	221	319452	5346599	42.69	86458	99.35	0.16	0	d__Bacteria;p__Bacteroidota;c__Bacteroidia;o__Bacteroidales;f__Bacteroidaceae;g__Bacteroides;s__Bacteroides caccae
OP14wD20	H2	66.9542	ASV4	42	402716	2081350	59.27	121052	99.55	0.55	0	d__Bacteria;p__Actinobacteriota;c__Actinomycetia;o__Actinomycetales;f__Bifidobacteriaceae;g__Bifidobacterium;s__Bifidobacterium adolescentis
OP14wI2	H2	44.2886	ASV3	645	49742	4713524	46.23	11539	95.77	2.43	0	d__Bacteria;p__Bacteroidota;c__Bacteroidia;o__Bacteroidales;f__Bacteroidaceae;g__Bacteroides;s__Bacteroides uniformis
OP14wJ13	H2	83.904	ASV4	44	283660	2081738	59.27	102768	99.55	0.55	0	d__Bacteria;p__Actinobacteriota;c__Actinomycetia;o__Actinomycetales;f__Bifidobacteriaceae;g__Bifidobacterium;s__Bifidobacterium adolescentis
OP14wM4	H2	54.5333	ASV18	227	319452	5343883	42.68	69375	99.35	0.16	0	d__Bacteria;p__Bacteroidota;c__Bacteroidia;o__Bacteroidales;f__Bacteroidaceae;g__Bacteroides;s__Bacteroides caccae
OP14wN17	H2	104.788	ASV3	113	579235	4842447	46.26	119824	98.88	0	0	d__Bacteria;p__Bacteroidota;c__Bacteroidia;o__Bacteroidales;f__Bacteroidaceae;g__Bacteroides;s__Bacteroides uniformis
OP14wP9	H2	119.44	ASV18	216	319452	5344797	42.68	86979	99.35	0.16	0	d__Bacteria;p__Bacteroidota;c__Bacteroidia;o__Bacteroidales;f__Bacteroidaceae;g__Bacteroides;s__Bacteroides caccae
P29wE6	H2	196.255	ASV2	1117	44932	4648892	50.32	5772	90.98	2.39	9.38	d__Bacteria;p__Proteobacteria;c__Gammaproteobacteria;o__Enterobacterales;f__Enterobacteriaceae;g__Escherichia;s__Escherichia coli
P30wB1	H2	86.4474	ASV2	1001	45859	4780373	50.76	7129	93.5	1.11	5.88	d__Bacteria;p__Proteobacteria;c__Gammaproteobacteria;o__Enterobacterales;f__Enterobacteriaceae;g__Escherichia;s__Escherichia coli
P30wC10	H2	546.879	ASV2	353	190838	5097529	50.54	35952	99.79	1.36	12.5	d__Bacteria;p__Proteobacteria;c__Gammaproteobacteria;o__Enterobacterales;f__Enterobacteriaceae;g__Escherichia;s__Escherichia coli
P30wD2	H2	87.4159	ASV2	1160	37232	4846970	50.53	5982	94.09	2.99	18.18	d__Bacteria;p__Proteobacteria;c__Gammaproteobacteria;o__Enterobacterales;f__Enterobacteriaceae;g__Escherichia;s__Escherichia coli
P30wD3	H2	283.704	ASV2	272	281741	5137759	50.52	51918	99.97	0.56	12.5	d__Bacteria;p__Proteobacteria;c__Gammaproteobacteria;o__Enterobacterales;f__Enterobacteriaceae;g__Escherichia;s__Escherichia coli
P30wD5	H2	317.35	ASV30	62	626537	4795397	44.91	257246	99.42	0.38	0	d__Bacteria;p__Bacteroidota;c__Bacteroidia;o__Bacteroidales;f__Tannerellaceae;g__Parabacteroides;s__Parabacteroides distasonis
P30wE1	H2	46.7483	ASV2	1123	27189	4725356	50.52	5760	94.08	1.5	19.05	d__Bacteria;p__Proteobacteria;c__Gammaproteobacteria;o__Enterobacterales;f__Enterobacteriaceae;g__Escherichia;s__Escherichia coli
P30wF11	H2	112.29	ASV69	465	79055	4724220	44.89	16998	96.41	1.43	37.5	d__Bacteria;p__Bacteroidota;c__Bacteroidia;o__Bacteroidales;f__Tannerellaceae;g__Parabacteroides;s__Parabacteroides distasonis
P30wF3	H2	660.093	ASV3	83	476752	4866297	46.25	184484	99.26	0.37	33.33	d__Bacteria;p__Bacteroidota;c__Bacteroidia;o__Bacteroidales;f__Bacteroidaceae;g__Bacteroides;s__Bacteroides uniformis
P30wF8	H2	171.956	ASV3	1060	28280	4565988	45.99	6500	90.73	3.13	5.26	d__Bacteria;p__Bacteroidota;c__Bacteroidia;o__Bacteroidales;f__Bacteroidaceae;g__Bacteroides;s__Bacteroides uniformis
P30wG12	H2	347.213	ASV5	275	210809	4806783	46.52	37133	97.96	0.74	0	d__Bacteria;p__Bacteroidota;c__Bacteroidia;o__Bacteroidales;f__Bacteroidaceae;g__Bacteroides;s__Bacteroides uniformis
P30wG2	H2	85.6974	ASV3	1187	28886	4414589	45.93	5163	85.72	2.2	22.22	d__Bacteria;p__Bacteroidota;c__Bacteroidia;o__Bacteroidales;f__Bacteroidaceae;g__Bacteroides;s__Bacteroides uniformis
P30wG3	H2	91.112	ASV69	834	41514	4627947	44.82	8706	95.09	1.66	0	d__Bacteria;p__Bacteroidota;c__Bacteroidia;o__Bacteroidales;f__Tannerellaceae;g__Parabacteroides;s__Parabacteroides distasonis
P30wG7	H2	205.403	ASV43	55	640589	4789484	44.92	235765	99.42	0.38	0	d__Bacteria;p__Bacteroidota;c__Bacteroidia;o__Bacteroidales;f__Tannerellaceae;g__Parabacteroides;s__Parabacteroides distasonis
P30wH4	H2	311.79	ASV30	50	675961	4791354	44.9	298039	99.42	0.38	0	d__Bacteria;p__Bacteroidota;c__Bacteroidia;o__Bacteroidales;f__Tannerellaceae;g__Parabacteroides;s__Parabacteroides distasonis
OP15wA5	H3	40.0619	ASV11	271	196656	6496705	42.06	63696	98.26	0.98	12.5	d__Bacteria;p__Bacteroidota;c__Bacteroidia;o__Bacteroidales;f__Bacteroidaceae;g__Bacteroides;s__Bacteroides xylanisolvens
OP15wB19	H3	25.2034	ASV17	1092	50978	5402356	41.89	7178	88.13	3.74	5.56	d__Bacteria;p__Bacteroidota;c__Bacteroidia;o__Bacteroidales;f__Bacteroidaceae;g__Phocaeicola;s__Phocaeicola dorei
OP15wB9	H3	75.4635	ASV4	50	248827	2046663	59.26	89751	97.92	0.24	0	d__Bacteria;p__Actinobacteriota;c__Actinomycetia;o__Actinomycetales;f__Bifidobacteriaceae;g__Bifidobacterium;s__Bifidobacterium adolescentis
OP15wC16	H3	25.9383	ASV17	1340	50954	5155209	41.85	5002	87.22	2.56	0	d__Bacteria;p__Bacteroidota;c__Bacteroidia;o__Bacteroidales;f__Bacteroidaceae;g__Phocaeicola;s__Phocaeicola dorei
OP15wC24	H3	89.556	ASV4	39	372869	2084007	59.27	141002	100	0.55	0	d__Bacteria;p__Actinobacteriota;c__Actinomycetia;o__Actinomycetales;f__Bifidobacteriaceae;g__Bifidobacterium;s__Bifidobacterium adolescentis
OP15wD20	H3	81.6448	ASV4	42	292379	2080429	59.28	102693	100	0.55	0	d__Bacteria;p__Actinobacteriota;c__Actinomycetia;o__Actinomycetales;f__Bifidobacteriaceae;g__Bifidobacterium;s__Bifidobacterium adolescentis
OP15wH21	H3	92.9949	ASV4	54	268159	2081229	59.27	82670	100	0.55	0	d__Bacteria;p__Actinobacteriota;c__Actinomycetia;o__Actinomycetales;f__Bifidobacteriaceae;g__Bifidobacterium;s__Bifidobacterium adolescentis
OP15wI11	H3	153.701	ASV18	91	450897	5147744	42.48	134893	99.3	1.02	44.44	d__Bacteria;p__Bacteroidota;c__Bacteroidia;o__Bacteroidales;f__Bacteroidaceae;g__Bacteroides;s__Bacteroides caccae
OP15wI19	H3	52.2532	ASV18	129	362316	5113303	42.45	85589	98.87	1.13	40	d__Bacteria;p__Bacteroidota;c__Bacteroidia;o__Bacteroidales;f__Bacteroidaceae;g__Bacteroides;s__Bacteroides caccae
OP15wM18	H3	71.464	ASV18	162	174960	5256515	42.22	79523	99.14	0.62	57.14	d__Bacteria;p__Bacteroidota;c__Bacteroidia;o__Bacteroidales;f__Bacteroidaceae;g__Bacteroides;s__Bacteroides caccae
P31wB5	H3	29.3352	ASV9	1329	35634	4920032	45.66	5883	95.32	4.81	5	d__Bacteria;p__Bacteroidota;c__Bacteroidia;o__Bacteroidales;f__Tannerellaceae;g__Parabacteroides;s__Parabacteroides distasonis
P31wD4	H3	99.7331	ASV69	1252	31368	4978072	45.25	6578	98.17	1.68	11.11	d__Bacteria;p__Bacteroidota;c__Bacteroidia;o__Bacteroidales;f__Tannerellaceae;g__Parabacteroides;s__Parabacteroides distasonis
P31wF7	H3	72.0274	ASV4	373	43290	1506986	61.22	6278	82.45	0.53	0	d__Bacteria;p__Actinobacteriota;c__Actinomycetia;o__Actinomycetales;f__Bifidobacteriaceae;g__Bifidobacterium;s__Bifidobacterium adolescentis
P32wE10	H3	153.056	ASV23	653	43960	4522152	45.39	11226	99.04	1.76	0	d__Bacteria;p__Bacteroidota;c__Bacteroidia;o__Bacteroidales;f__Tannerellaceae;g__Parabacteroides;s__Parabacteroides merdae
P32wE9	H3	113.029	ASV3	1058	53933	4837650	46.11	7698	97.13	2.11	0	d__Bacteria;p__Bacteroidota;c__Bacteroidia;o__Bacteroidales;f__Bacteroidaceae;g__Bacteroides;s__Bacteroides uniformis
P32wG3	H3	167.847	ASV5	1287	38553	4918144	46.29	6032	96.02	2.19	0	d__Bacteria;p__Bacteroidota;c__Bacteroidia;o__Bacteroidales;f__Bacteroidaceae;g__Bacteroides;s__Bacteroides uniformis
P32wG7	H3	94.8472	ASV3	1278	43957	4754709	46.23	6260	95.76	2.16	30	d__Bacteria;p__Bacteroidota;c__Bacteroidia;o__Bacteroidales;f__Bacteroidaceae;g__Bacteroides;s__Bacteroides uniformis
P39wC6	H3	213.293	ASV5	255	331571	5195092	46.19	65041	99.26	1.14	0	d__Bacteria;p__Bacteroidota;c__Bacteroidia;o__Bacteroidales;f__Bacteroidaceae;g__Bacteroides;s__Bacteroides uniformis
P39wC7	H3	416.903	ASV5	88	661089	5146049	46.04	163175	99.26	0	0	d__Bacteria;p__Bacteroidota;c__Bacteroidia;o__Bacteroidales;f__Bacteroidaceae;g__Bacteroides;s__Bacteroides uniformis
P39wH11	H3	398.656	ASV113	350	387016	6677545	41.73	69375	99.35	2	0	d__Bacteria;p__Bacteroidota;c__Bacteroidia;o__Bacteroidales;f__Bacteroidaceae;g__Bacteroides;s__Bacteroides ovatus
P39wH4	H3	279.973	ASV2	1193	77639	4904503	50.53	7510	97.12	2.73	6.67	d__Bacteria;p__Proteobacteria;c__Gammaproteobacteria;o__Enterobacterales;f__Enterobacteriaceae;g__Escherichia;s__Escherichia coli_D
P40wG1	H3	284.943	ASV2	187	330061	5088391	50.7	123597	99.67	0.36	0	d__Bacteria;p__Proteobacteria;c__Gammaproteobacteria;o__Enterobacterales;f__Enterobacteriaceae;g__Escherichia;s__Escherichia coli
P40wG3	H3	604.721	ASV2	188	336657	5152199	50.67	106575	99.97	0.15	0	d__Bacteria;p__Proteobacteria;c__Gammaproteobacteria;o__Enterobacterales;f__Enterobacteriaceae;g__Escherichia;s__Escherichia coli_D
OP16wA15	H4	35.2182	ASV18	99	351999	4945754	42.11	117439	99.46	0.78	50	d__Bacteria;p__Bacteroidota;c__Bacteroidia;o__Bacteroidales;f__Bacteroidaceae;g__Bacteroides;s__Bacteroides caccae
OP16wA16	H4	32.5408	ASV6	648	90845	4726698	42.11	12658	93.06	1.32	0	d__Bacteria;p__Bacteroidota;c__Bacteroidia;o__Bacteroidales;f__Bacteroidaceae;g__Phocaeicola;s__Phocaeicola vulgatus
OP16wB8	H4	80.7458	ASV22	111	196763	3789391	45.92	58384	98.79	0.19	0	d__Bacteria;p__Bacteroidota;c__Bacteroidia;o__Bacteroidales;f__Bacteroidaceae;g__Bacteroides;s__Bacteroides stercoris
OP16wC12	H4	82.1217	ASV6	210	152447	5043371	42.28	61158	98.87	0	0	d__Bacteria;p__Bacteroidota;c__Bacteroidia;o__Bacteroidales;f__Bacteroidaceae;g__Phocaeicola;s__Phocaeicola vulgatus
OP16wD14	H4	23.9535	ASV22	748	61730	3492522	45.95	6971	88.64	1.9	0	d__Bacteria;p__Bacteroidota;c__Bacteroidia;o__Bacteroidales;f__Bacteroidaceae;g__Bacteroides;s__Bacteroides stercoris
OP16wI17	H4	282.662	ASV6	271	159711	5081941	42.36	54894	99.25	0.19	0	d__Bacteria;p__Bacteroidota;c__Bacteroidia;o__Bacteroidales;f__Bacteroidaceae;g__Phocaeicola;s__Phocaeicola vulgatus
OP16wI18	H4	158.955	ASV6	192	224421	5049770	42.28	69302	99.25	0	0	d__Bacteria;p__Bacteroidota;c__Bacteroidia;o__Bacteroidales;f__Bacteroidaceae;g__Phocaeicola;s__Phocaeicola vulgatus
OP16wJ17	H4	39.551	ASV3	472	90561	4623224	46.35	20525	96.1	0.84	0	d__Bacteria;p__Bacteroidota;c__Bacteroidia;o__Bacteroidales;f__Bacteroidaceae;g__Bacteroides;s__Bacteroides uniformis
OP16wJ18	H4	37.0249	ASV6	1200	33874	4590030	42.46	5143	88.62	1.6	0	d__Bacteria;p__Bacteroidota;c__Bacteroidia;o__Bacteroidales;f__Bacteroidaceae;g__Phocaeicola;s__Phocaeicola vulgatus
OP16wK12	H4	324.838	ASV6	247	194346	5063763	42.29	66992	99.25	0.19	0	d__Bacteria;p__Bacteroidota;c__Bacteroidia;o__Bacteroidales;f__Bacteroidaceae;g__Phocaeicola;s__Phocaeicola vulgatus
OP16wK16	H4	30.0345	ASV3	825	70630	4279474	46.52	8813	87.07	1.38	14.29	d__Bacteria;p__Bacteroidota;c__Bacteroidia;o__Bacteroidales;f__Bacteroidaceae;g__Bacteroides;s__Bacteroides uniformis
OP16wK5	H4	121.907	ASV6	104	412561	4894924	42.11	110982	99.25	0.38	0	d__Bacteria;p__Bacteroidota;c__Bacteroidia;o__Bacteroidales;f__Bacteroidaceae;g__Phocaeicola;s__Phocaeicola vulgatus
OP16wK9	H4	434.325	ASV6	260	202259	5045172	42.3	60949	99.25	0.19	0	d__Bacteria;p__Bacteroidota;c__Bacteroidia;o__Bacteroidales;f__Bacteroidaceae;g__Phocaeicola;s__Phocaeicola vulgatus
OP16wL13	H4	33.8936	ASV3	708	65783	4500399	46.39	10325	94.01	0.52	0	d__Bacteria;p__Bacteroidota;c__Bacteroidia;o__Bacteroidales;f__Bacteroidaceae;g__Bacteroides;s__Bacteroides uniformis
OP16wL19	H4	58.0861	ASV6	127	270207	4849327	42.04	104495	99.23	0.38	0	d__Bacteria;p__Bacteroidota;c__Bacteroidia;o__Bacteroidales;f__Bacteroidaceae;g__Phocaeicola;s__Phocaeicola vulgatus
OP16wL20	H4	58.7755	ASV3	89	435053	4670799	46.36	112936	96.65	0	0	d__Bacteria;p__Bacteroidota;c__Bacteroidia;o__Bacteroidales;f__Bacteroidaceae;g__Bacteroides;s__Bacteroides uniformis
OP16wM14	H4	72.7721	ASV18	87	396493	4954529	42.12	143028	99.46	0.62	57.14	d__Bacteria;p__Bacteroidota;c__Bacteroidia;o__Bacteroidales;f__Bacteroidaceae;g__Bacteroides;s__Bacteroides caccae
OP16wN16	H4	51.3408	ASV18	112	272645	4936530	42.1	102092	99.36	0.62	57.14	d__Bacteria;p__Bacteroidota;c__Bacteroidia;o__Bacteroidales;f__Bacteroidaceae;g__Bacteroides;s__Bacteroides caccae
OP16wN22	H4	59.3399	ASV18	111	460580	5172552	42.58	144002	99.33	0.08	0	d__Bacteria;p__Bacteroidota;c__Bacteroidia;o__Bacteroidales;f__Bacteroidaceae;g__Bacteroides;s__Bacteroides caccae
OP16wN9	H4	53.5824	ASV18	96	496023	5177003	42.5	130230	99.33	0.08	0	d__Bacteria;p__Bacteroidota;c__Bacteroidia;o__Bacteroidales;f__Bacteroidaceae;g__Bacteroides;s__Bacteroides caccae
OP16wO19	H4	64.8138	ASV18	89	440418	4955942	42.12	159285	99.46	0.62	57.14	d__Bacteria;p__Bacteroidota;c__Bacteroidia;o__Bacteroidales;f__Bacteroidaceae;g__Bacteroides;s__Bacteroides caccae
P33wA2	H4	291.751	ASV6	1203	38172	4867183	42.61	6697	94.19	1.92	12.5	d__Bacteria;p__Bacteroidota;c__Bacteroidia;o__Bacteroidales;f__Bacteroidaceae;g__Phocaeicola;s__Phocaeicola vulgatus
P33wF6	H4	132.627	ASV12	582	59952	4978801	43.38	15517	98.02	0.02	0	d__Bacteria;p__Bacteroidota;c__Bacteroidia;o__Bacteroidales;f__Bacteroidaceae;g__Bacteroides;s__Bacteroides fragilis
P33wH8	H4	77.9768	ASV23	897	41241	4318310	45.52	8913	96.38	3.6	13.33	d__Bacteria;p__Bacteroidota;c__Bacteroidia;o__Bacteroidales;f__Tannerellaceae;g__Parabacteroides;s__Parabacteroides merdae
P34wA2	H4	192.565	ASV23	193	195775	4504703	45.22	49922	99.62	0	0	d__Bacteria;p__Bacteroidota;c__Bacteroidia;o__Bacteroidales;f__Tannerellaceae;g__Parabacteroides;s__Parabacteroides merdae
P34wD7	H4	74.7634	ASV4138	371	105872	5040804	44.21	23044	99.19	0	0	d__Bacteria;p__Bacteroidota;c__Bacteroidia;o__Bacteroidales;f__Marinifilaceae;g__Butyricimonas;s__Butyricimonas sp900184685
P34wF9	H4	181.026	ASV4138	377	95194	5002276	44.18	26643	97.31	0	0	d__Bacteria;p__Bacteroidota;c__Bacteroidia;o__Bacteroidales;f__Marinifilaceae;g__Butyricimonas;s__Butyricimonas sp900184685
P34wH8	H4	75.8357	ASV16	1601	36330	6315543	43.14	6085	87.29	2.33	8.33	d__Bacteria;p__Bacteroidota;c__Bacteroidia;o__Bacteroidales;f__Bacteroidaceae;g__Bacteroides;s__Bacteroides cellulosilyticus
CP7wB17	H5	238.664	ASV4	72	145079	2073487	59.27	63714	99.55	0.09	0	d__Bacteria;p__Actinobacteriota;c__Actinomycetia;o__Actinomycetales;f__Bifidobacteriaceae;g__Bifidobacterium;s__Bifidobacterium adolescentis
OP1wE18	H5	29.0637	ASV6	813	59807	5012778	42.47	10407	93.43	1.53	0	d__Bacteria;p__Bacteroidota;c__Bacteroidia;o__Bacteroidales;f__Bacteroidaceae;g__Phocaeicola;s__Phocaeicola vulgatus
OP1wF7	H5	56.3946	ASV22	117	200444	3711827	45.99	62179	99.26	0.23	0	d__Bacteria;p__Bacteroidota;c__Bacteroidia;o__Bacteroidales;f__Bacteroidaceae;g__Bacteroides;s__Bacteroides stercoris
OP1wI10	H5	32.5096	ASV22	338	69379	3656357	45.91	18682	96.67	0.7	0	d__Bacteria;p__Bacteroidota;c__Bacteroidia;o__Bacteroidales;f__Bacteroidaceae;g__Bacteroides;s__Bacteroides stercoris
OP1wK17	H5	27.9618	ASV22	365	61755	3652019	45.96	16655	97.97	1.32	0	d__Bacteria;p__Bacteroidota;c__Bacteroidia;o__Bacteroidales;f__Bacteroidaceae;g__Bacteroides;s__Bacteroides stercoris
OP1wL10	H5	68.9173	ASV22	121	200445	3659870	45.96	69243	96.65	0.23	0	d__Bacteria;p__Bacteroidota;c__Bacteroidia;o__Bacteroidales;f__Bacteroidaceae;g__Bacteroides;s__Bacteroides stercoris
OP1wM11	H5	40.026	ASV22	162	182359	3685202	46.03	44050	98.98	0.48	0	d__Bacteria;p__Bacteroidota;c__Bacteroidia;o__Bacteroidales;f__Bacteroidaceae;g__Bacteroides;s__Bacteroides stercoris
OP1wO12	H5	159.031	ASV22	120	200445	3701877	45.98	70488	99.26	0.23	0	d__Bacteria;p__Bacteroidota;c__Bacteroidia;o__Bacteroidales;f__Bacteroidaceae;g__Bacteroides;s__Bacteroides stercoris
OP1wP7	H5	85.7673	ASV22	134	167134	3688483	45.97	52021	98.51	0.42	0	d__Bacteria;p__Bacteroidota;c__Bacteroidia;o__Bacteroidales;f__Bacteroidaceae;g__Bacteroides;s__Bacteroides stercoris
OP2wA10	H5	52.2447	ASV22	117	180252	3672434	45.97	59555	97.4	0.23	0	d__Bacteria;p__Bacteroidota;c__Bacteroidia;o__Bacteroidales;f__Bacteroidaceae;g__Bacteroides;s__Bacteroides stercoris
OP2wA21	H5	60.8916	ASV22	113	200445	3665232	45.94	71112	96.65	0.23	0	d__Bacteria;p__Bacteroidota;c__Bacteroidia;o__Bacteroidales;f__Bacteroidaceae;g__Bacteroides;s__Bacteroides stercoris
OP2wA8	H5	62.1834	ASV22	120	200444	3700386	45.97	57077	98.88	0.23	0	d__Bacteria;p__Bacteroidota;c__Bacteroidia;o__Bacteroidales;f__Bacteroidaceae;g__Bacteroides;s__Bacteroides stercoris
OP2wC20	H5	44.0108	ASV22	162	160397	3676733	45.99	41432	96.59	0.65	0	d__Bacteria;p__Bacteroidota;c__Bacteroidia;o__Bacteroidales;f__Bacteroidaceae;g__Bacteroides;s__Bacteroides stercoris
OP2wC7	H5	23.7614	ASV22	808	31189	3268116	45.25	5808	84.77	3.79	0	d__Bacteria;p__Bacteroidota;c__Bacteroidia;o__Bacteroidales;f__Bacteroidaceae;g__Bacteroides;s__Bacteroides stercoris
OP2wD16	H5	36.1659	ASV22	247	77789	3670890	45.97	23372	98.84	0.36	0	d__Bacteria;p__Bacteroidota;c__Bacteroidia;o__Bacteroidales;f__Bacteroidaceae;g__Bacteroides;s__Bacteroides stercoris
OP2wE17	H5	45.832	ASV22	175	156991	3624293	45.98	36848	98.3	0.79	0	d__Bacteria;p__Bacteroidota;c__Bacteroidia;o__Bacteroidales;f__Bacteroidaceae;g__Bacteroides;s__Bacteroides stercoris
OP2wE18	H5	36.1595	ASV22	254	134754	3675894	45.92	24393	97.77	0.88	0	d__Bacteria;p__Bacteroidota;c__Bacteroidia;o__Bacteroidales;f__Bacteroidaceae;g__Bacteroides;s__Bacteroides stercoris
OP2wH8	H5	153.785	ASV22	127	200445	3711763	46	72570	99.26	0.23	0	d__Bacteria;p__Bacteroidota;c__Bacteroidia;o__Bacteroidales;f__Bacteroidaceae;g__Bacteroides;s__Bacteroides stercoris
OP2wI4	H5	23.0363	ASV21	1054	86946	5721841	42.7	10555	87.47	1.08	0	d__Bacteria;p__Bacteroidota;c__Bacteroidia;o__Bacteroidales;f__Bacteroidaceae;g__Bacteroides;s__Bacteroides thetaiotaomicron
OP2wL16	H5	23.9749	ASV21	1140	109825	5596909	42.61	8425	81	2.29	0	d__Bacteria;p__Bacteroidota;c__Bacteroidia;o__Bacteroidales;f__Bacteroidaceae;g__Bacteroides;s__Bacteroides thetaiotaomicron
OP2wL7	H5	38.9087	ASV22	244	92133	3670828	45.94	25051	98.88	0.65	20	d__Bacteria;p__Bacteroidota;c__Bacteroidia;o__Bacteroidales;f__Bacteroidaceae;g__Bacteroides;s__Bacteroides stercoris
P35wE8	H5	223.031	ASV22	133	200445	3693381	46.09	62491	99.26	0.23	0	d__Bacteria;p__Bacteroidota;c__Bacteroidia;o__Bacteroidales;f__Bacteroidaceae;g__Bacteroides;s__Bacteroides stercoris
P35wF11	H5	232.614	ASV22	108	200444	3715142	46.03	67160	99.26	0.23	0	d__Bacteria;p__Bacteroidota;c__Bacteroidia;o__Bacteroidales;f__Bacteroidaceae;g__Bacteroides;s__Bacteroides stercoris
P35wF5	H5	30.2469	ASV6	831	75234	4867695	42.44	10966	92.52	1.32	20	d__Bacteria;p__Bacteroidota;c__Bacteroidia;o__Bacteroidales;f__Bacteroidaceae;g__Phocaeicola;s__Phocaeicola vulgatus
P35wG10	H5	222.673	ASV22	115	200445	3709906	46.02	68577	98.14	0.23	0	d__Bacteria;p__Bacteroidota;c__Bacteroidia;o__Bacteroidales;f__Bacteroidaceae;g__Bacteroides;s__Bacteroides stercoris
P35wH2	H5	380.78	ASV2	74	340050	5280595	44.81	153793	99.42	1.22	0	d__Bacteria;p__Bacteroidota;c__Bacteroidia;o__Bacteroidales;f__Tannerellaceae;g__Parabacteroides;s__Parabacteroides distasonis
P36wA8	H5	300.506	ASV112	87	291749	5257494	44.84	136769	99.04	1.22	0	d__Bacteria;p__Bacteroidota;c__Bacteroidia;o__Bacteroidales;f__Tannerellaceae;g__Parabacteroides;s__Parabacteroides distasonis
P36wA9	H5	226.413	ASV1	66	160592	2366456	60.1	76835	99.54	0.23	100	d__Bacteria;p__Actinobacteriota;c__Actinomycetia;o__Actinomycetales;f__Bifidobacteriaceae;g__Bifidobacterium;s__Bifidobacterium longum
P36wB10	H5	188.31	ASV22	150	180253	3807455	45.94	65670	99.26	0.91	20	d__Bacteria;p__Bacteroidota;c__Bacteroidia;o__Bacteroidales;f__Bacteroidaceae;g__Bacteroides;s__Bacteroides stercoris
P36wC4	H5	62.8295	ASV23	878	58198	4949387	45.62	9844	97.5	2.12	28.57	d__Bacteria;p__Bacteroidota;c__Bacteroidia;o__Bacteroidales;f__Tannerellaceae;g__Parabacteroides;s__Parabacteroides merdae
P36wC8	H5	605.693	ASV22	96	200444	3719155	45.99	74793	99.26	0.23	0	d__Bacteria;p__Bacteroidota;c__Bacteroidia;o__Bacteroidales;f__Bacteroidaceae;g__Bacteroides;s__Bacteroides stercoris
P36wD3	H5	131.892	ASV23	611	76354	5034501	45.56	15802	98.46	1.54	40	d__Bacteria;p__Bacteroidota;c__Bacteroidia;o__Bacteroidales;f__Tannerellaceae;g__Parabacteroides;s__Parabacteroides merdae
P36wD8	H5	175.966	ASV27	248	134919	4429549	46.25	51339	98.81	0	0	d__Bacteria;p__Bacteroidota;c__Bacteroidia;o__Bacteroidales;f__Bacteroidaceae;g__Bacteroides;s__Bacteroides uniformis
P36wD9	H5	3205.48	ASV68	123	271689	4297148	43.36	90312	99.46	0	0	d__Bacteria;p__Bacteroidota;c__Bacteroidia;o__Bacteroidales;f__Marinifilaceae;g__Odoribacter;s__Odoribacter splanchnicus
P36wE1	H5	102.504	ASV85	177	150406	4328732	43.5	64213	99.46	1.45	0	d__Bacteria;p__Bacteroidota;c__Bacteroidia;o__Bacteroidales;f__Marinifilaceae;g__Odoribacter;s__Odoribacter splanchnicus
P36wE12	H5	69.9501	ASV27	451	108829	4381976	45.97	18028	98.28	1.18	16.67	d__Bacteria;p__Bacteroidota;c__Bacteroidia;o__Bacteroidales;f__Bacteroidaceae;g__Bacteroides;s__Bacteroides uniformis
P36wE8	H5	119.288	ASV27	514	109310	4385970	46.25	20517	98.14	0.88	50	d__Bacteria;p__Bacteroidota;c__Bacteroidia;o__Bacteroidales;f__Bacteroidaceae;g__Bacteroides;s__Bacteroides uniformis
P36wE9	H5	180.185	ASV27	280	151109	4386806	46.02	42687	98.11	0.68	0	d__Bacteria;p__Bacteroidota;c__Bacteroidia;o__Bacteroidales;f__Bacteroidaceae;g__Bacteroides;s__Bacteroides uniformis
P36wF8	H5	68.1613	ASV27	236	152498	4385393	45.98	38020	97.45	1.3	0	d__Bacteria;p__Bacteroidota;c__Bacteroidia;o__Bacteroidales;f__Bacteroidaceae;g__Bacteroides;s__Bacteroides uniformis
P36wG12	H5	256.657	ASV27	210	362545	4545935	46.04	101887	97.96	1.2	0	d__Bacteria;p__Bacteroidota;c__Bacteroidia;o__Bacteroidales;f__Bacteroidaceae;g__Bacteroides;s__Bacteroides uniformis
P36wG9	H5	500.819	ASV27	154	613504	4499450	45.9	133045	98.14	0.39	0	d__Bacteria;p__Bacteroidota;c__Bacteroidia;o__Bacteroidales;f__Bacteroidaceae;g__Bacteroides;s__Bacteroides uniformis
P36wH1	H5	71.2455	ASV27	337	261260	4474030	46.22	59085	99.26	1.66	0	d__Bacteria;p__Bacteroidota;c__Bacteroidia;o__Bacteroidales;f__Bacteroidaceae;g__Bacteroides;s__Bacteroides uniformis
P36wH8	H5	180.749	ASV27	91	385003	4447926	45.95	88369	99.26	0	0	d__Bacteria;p__Bacteroidota;c__Bacteroidia;o__Bacteroidales;f__Bacteroidaceae;g__Bacteroides;s__Bacteroides uniformis
P36wH9	H5	261.229	ASV27	116	433257	4441927	45.91	107623	98.88	0	0	d__Bacteria;p__Bacteroidota;c__Bacteroidia;o__Bacteroidales;f__Bacteroidaceae;g__Bacteroides;s__Bacteroides uniformis
OP4wF24	H6	29.5984	ASV17	684	86797	5374076	41.95	14108	95.34	1.07	0	d__Bacteria;p__Bacteroidota;c__Bacteroidia;o__Bacteroidales;f__Bacteroidaceae;g__Phocaeicola;s__Phocaeicola dorei
OP4wH20	H6	28.5228	ASV17	543	147593	5463923	41.88	19825	95.55	1.19	0	d__Bacteria;p__Bacteroidota;c__Bacteroidia;o__Bacteroidales;f__Bacteroidaceae;g__Phocaeicola;s__Phocaeicola dorei
OP4wJ7	H6	58.4816	ASV17	291	174425	5450565	41.89	59493	95.55	2.13	0	d__Bacteria;p__Bacteroidota;c__Bacteroidia;o__Bacteroidales;f__Bacteroidaceae;g__Phocaeicola;s__Phocaeicola dorei
OP4wJ8	H6	25.0866	ASV22	987	51230	4030904	45.87	5674	90.66	1.86	0	d__Bacteria;p__Bacteroidota;c__Bacteroidia;o__Bacteroidales;f__Bacteroidaceae;g__Bacteroides;s__Bacteroides stercoris
OP4wK10	H6	210.123	ASV11	173	248082	5837230	42.01	69728	98.3	0.08	0	d__Bacteria;p__Bacteroidota;c__Bacteroidia;o__Bacteroidales;f__Bacteroidaceae;g__Bacteroides;s__Bacteroides xylanisolvens
OP4wL16	H6	54.2962	ASV17	172	341766	5459581	41.86	53807	98.79	0.5	0	d__Bacteria;p__Bacteroidota;c__Bacteroidia;o__Bacteroidales;f__Bacteroidaceae;g__Phocaeicola;s__Phocaeicola dorei
OP4wM13	H6	78.4398	ASV11	224	175301	5761237	42.07	52411	96.73	0.4	0	d__Bacteria;p__Bacteroidota;c__Bacteroidia;o__Bacteroidales;f__Bacteroidaceae;g__Bacteroides;s__Bacteroides xylanisolvens
OP4wM8	H6	51.0305	ASV11	1423	36929	5107277	42.4	5770	86.92	1.31	0	d__Bacteria;p__Bacteroidota;c__Bacteroidia;o__Bacteroidales;f__Bacteroidaceae;g__Bacteroides;s__Bacteroides xylanisolvens
OP8wB14	H6	51.229	ASV22	303	94670	4353334	45.87	26447	98.62	2.51	11.11	d__Bacteria;p__Bacteroidota;c__Bacteroidia;o__Bacteroidales;f__Bacteroidaceae;g__Bacteroides;s__Bacteroides stercoris
P37wD9	H6	231.53	ASV123	434	90752	4227009	42.42	22406	99.26	1.24	0	d__Bacteria;p__Bacteroidota;c__Bacteroidia;o__Bacteroidales;f__Bacteroidaceae;g__Phocaeicola;s__Phocaeicola massiliensis
P37wF1	H6	3496.66	ASV5	66	566027	4505870	46.28	239194	99.26	0.19	0	d__Bacteria;p__Bacteroidota;c__Bacteroidia;o__Bacteroidales;f__Bacteroidaceae;g__Bacteroides;s__Bacteroides uniformis
P37wG10	H6	645.25	ASV5	75	566027	4517144	46.25	239191	99.26	0.19	0	d__Bacteria;p__Bacteroidota;c__Bacteroidia;o__Bacteroidales;f__Bacteroidaceae;g__Bacteroides;s__Bacteroides uniformis
P38wA8	H6	271.173	ASV7	354	249849	4594799	45.56	74887	98.88	2.38	4.35	d__Bacteria;p__Bacteroidota;c__Bacteroidia;o__Bacteroidales;f__Bacteroidaceae;g__Bacteroides;s__Bacteroides uniformis
P38wB3	H6	460.781	ASV22	1029	33568	4049132	45.43	5650	90.95	3.28	25	d__Bacteria;p__Bacteroidota;c__Bacteroidia;o__Bacteroidales;f__Bacteroidaceae;g__Bacteroides;s__Bacteroides stercoris
P38wB5	H6	80.6703	ASV22	631	56961	4110618	46.3	11476	97.58	0.89	25	d__Bacteria;p__Bacteroidota;c__Bacteroidia;o__Bacteroidales;f__Bacteroidaceae;g__Bacteroides;s__Bacteroides stercoris
P38wB6	H6	217.187	ASV22	262	163702	4390844	46	46376	99.07	0.37	0	d__Bacteria;p__Bacteroidota;c__Bacteroidia;o__Bacteroidales;f__Bacteroidaceae;g__Bacteroides;s__Bacteroides stercoris
P38wB8	H6	218.413	ASV7	913	49399	4413752	45.99	10067	96	3.84	22.22	d__Bacteria;p__Bacteroidota;c__Bacteroidia;o__Bacteroidales;f__Bacteroidaceae;g__Bacteroides;s__Bacteroides uniformis
P38wC12	H6	332.44	ASV7	647	44428	2502158	33.04	6674	93.84	2.58	33.33	d__Bacteria;p__Firmicutes;c__Bacilli;o__Staphylococcales;f__Staphylococcaceae;g__Staphylococcus;s__Staphylococcus aureus
P38wE2	H6	143.67	ASV22	154	398690	4342184	45.96	68075	99.26	0.37	0	d__Bacteria;p__Bacteroidota;c__Bacteroidia;o__Bacteroidales;f__Bacteroidaceae;g__Bacteroides;s__Bacteroides stercoris
P38wF1	H6	388.847	ASV5	74	566027	4575094	46.3	257531	99.26	0.19	0	d__Bacteria;p__Bacteroidota;c__Bacteroidia;o__Bacteroidales;f__Bacteroidaceae;g__Bacteroides;s__Bacteroides uniformis
P38wF2	H6	179.033	ASV5	168	171394	4481440	46.34	55616	97.4	0	0	d__Bacteria;p__Bacteroidota;c__Bacteroidia;o__Bacteroidales;f__Bacteroidaceae;g__Bacteroides;s__Bacteroides uniformis
P38wF5	H6	331.309	ASV5	97	566027	4633188	46.09	321288	99.26	0.74	0	d__Bacteria;p__Bacteroidota;c__Bacteroidia;o__Bacteroidales;f__Bacteroidaceae;g__Bacteroides;s__Bacteroides uniformis
P38wF8	H6	168.154	ASV5	515	69949	4480448	46.27	17852	97.77	2.46	44.44	d__Bacteria;p__Bacteroidota;c__Bacteroidia;o__Bacteroidales;f__Bacteroidaceae;g__Bacteroides;s__Bacteroides uniformis
P38wG12	H6	190.923	ASV11	563	200176	5916070	42.22	33704	98.34	2.82	7.14	d__Bacteria;p__Bacteroidota;c__Bacteroidia;o__Bacteroidales;f__Bacteroidaceae;g__Bacteroides;s__Bacteroides xylanisolvens
P38wG5	H6	211.11	ASV5	89	566027	4553460	46.38	200068	99.26	0.56	0	d__Bacteria;p__Bacteroidota;c__Bacteroidia;o__Bacteroidales;f__Bacteroidaceae;g__Bacteroides;s__Bacteroides uniformis
P38wG6	H6	438.001	ASV5	104	566027	4573881	46.46	132799	99.26	1.67	0	d__Bacteria;p__Bacteroidota;c__Bacteroidia;o__Bacteroidales;f__Bacteroidaceae;g__Bacteroides;s__Bacteroides uniformis
P38wH2	H6	314.841	ASV5	68	566027	4562461	46.39	239728	99.26	0.37	0	d__Bacteria;p__Bacteroidota;c__Bacteroidia;o__Bacteroidales;f__Bacteroidaceae;g__Bacteroides;s__Bacteroides uniformis
P38wH4	H6	162.64	ASV5	113	566027	4556693	46.4	127589	99.26	0.56	0	d__Bacteria;p__Bacteroidota;c__Bacteroidia;o__Bacteroidales;f__Bacteroidaceae;g__Bacteroides;s__Bacteroides uniformis
OP19wA20	H9	81.3816	ASV22	101	371049	3874664	45.56	62815	98.51	0.65	0	d__Bacteria;p__Bacteroidota;c__Bacteroidia;o__Bacteroidales;f__Bacteroidaceae;g__Bacteroides;s__Bacteroides stercoris
OP19wA23	H9	127.871	ASV22	90	243782	3887811	45.57	87830	99.24	0.65	0	d__Bacteria;p__Bacteroidota;c__Bacteroidia;o__Bacteroidales;f__Bacteroidaceae;g__Bacteroides;s__Bacteroides stercoris
OP19wE15	H9	338.81	ASV18	150	316752	5545700	42.75	109169	99.35	1.35	30.77	d__Bacteria;p__Bacteroidota;c__Bacteroidia;o__Bacteroidales;f__Bacteroidaceae;g__Bacteroides;s__Bacteroides caccae
OP19wH19	H9	90.1137	ASV17	359	183928	5817307	42.03	32175	97.63	0.19	0	d__Bacteria;p__Bacteroidota;c__Bacteroidia;o__Bacteroidales;f__Bacteroidaceae;g__Phocaeicola;s__Phocaeicola dorei
OP19wL21	H9	577.679	ASV17	165	219485	5709079	41.69	78721	99.25	0.94	0	d__Bacteria;p__Bacteroidota;c__Bacteroidia;o__Bacteroidales;f__Bacteroidaceae;g__Phocaeicola;s__Phocaeicola dorei
OP19wM17	H9	94.2583	ASV22	87	297928	3889767	45.57	95099	99.05	0.65	0	d__Bacteria;p__Bacteroidota;c__Bacteroidia;o__Bacteroidales;f__Bacteroidaceae;g__Bacteroides;s__Bacteroides stercoris
OP19wN17	H9	343.763	ASV22	78	306700	3892391	45.57	104572	99.26	0.65	0	d__Bacteria;p__Bacteroidota;c__Bacteroidia;o__Bacteroidales;f__Bacteroidaceae;g__Bacteroides;s__Bacteroides stercoris
OP19wO19	H9	52.264	ASV21	1553	69248	6012532	42.52	5494	81.18	2.25	0	d__Bacteria;p__Bacteroidota;c__Bacteroidia;o__Bacteroidales;f__Bacteroidaceae;g__Bacteroides;s__Bacteroides thetaiotaomicron
OP19wO7	H9	80.2105	ASV17	916	42498	5282681	41.51	9350	94.49	2.22	0	d__Bacteria;p__Bacteroidota;c__Bacteroidia;o__Bacteroidales;f__Bacteroidaceae;g__Phocaeicola;s__Phocaeicola dorei
OP39wK8	HB11	106.223	NA	193	288549	6717977	42.21	75067	99.27	0.32	0	d__Bacteria;p__Bacteroidota;c__Bacteroidia;o__Bacteroidales;f__Bacteroidaceae;g__Bacteroides;s__Bacteroides ovatus
OP39wK9	HB11	102.11	NA	180	263412	6716400	42.2	89102	99.46	0.43	0	d__Bacteria;p__Bacteroidota;c__Bacteroidia;o__Bacteroidales;f__Bacteroidaceae;g__Bacteroides;s__Bacteroides ovatus
OP39wM12	HB11	23.4993	NA	965	241292	6171033	42.32	15172	93.71	1.27	0	d__Bacteria;p__Bacteroidota;c__Bacteroidia;o__Bacteroidales;f__Bacteroidaceae;g__Bacteroides;s__Bacteroides ovatus
OP39wM13	HB11	97.7133	NA	180	288549	6716916	42.21	77478	99.3	0.32	0	d__Bacteria;p__Bacteroidota;c__Bacteroidia;o__Bacteroidales;f__Bacteroidaceae;g__Bacteroides;s__Bacteroides ovatus
OP39wM7	HB11	46.278	NA	273	60713	2184083	58.06	16313	97.64	2.39	0	d__Bacteria;p__Actinobacteriota;c__Actinomycetia;o__Actinomycetales;f__Bifidobacteriaceae;g__Bifidobacterium;s__Bifidobacterium adolescentis
OP39wN7	HB11	34.2859	NA	252	172699	6670667	42.15	63833	99.06	0.32	0	d__Bacteria;p__Bacteroidota;c__Bacteroidia;o__Bacteroidales;f__Bacteroidaceae;g__Bacteroides;s__Bacteroides ovatus
OP39wO11	HB11	26.8529	NA	851	153168	6348936	42.23	19514	95.78	1.75	0	d__Bacteria;p__Bacteroidota;c__Bacteroidia;o__Bacteroidales;f__Bacteroidaceae;g__Bacteroides;s__Bacteroides ovatus
OP40wA24	HB11	78.2142	NA	191	288548	6665526	42.23	82835	99.12	0.32	0	d__Bacteria;p__Bacteroidota;c__Bacteroidia;o__Bacteroidales;f__Bacteroidaceae;g__Bacteroides;s__Bacteroides ovatus
OP40wH15	HB11	66.0384	NA	179	288576	6711332	42.2	87941	99.43	0.32	0	d__Bacteria;p__Bacteroidota;c__Bacteroidia;o__Bacteroidales;f__Bacteroidaceae;g__Bacteroides;s__Bacteroides ovatus
OP40wI11	HB11	40.5235	NA	361	97803	3376369	63.69	17356	91.95	1.69	0	d__Bacteria;p__Actinobacteriota;c__Coriobacteriia;o__Coriobacteriales;f__Eggerthellaceae;g__Eggerthella;s__Eggerthella lenta
OP40wI12	HB11	86.2783	NA	190	288549	6725420	42.21	87942	99.46	0.43	0	d__Bacteria;p__Bacteroidota;c__Bacteroidia;o__Bacteroidales;f__Bacteroidaceae;g__Bacteroides;s__Bacteroides ovatus
OP40wI14	HB11	76.7441	NA	180	235114	6716938	42.2	79829	99.43	0.32	0	d__Bacteria;p__Bacteroidota;c__Bacteroidia;o__Bacteroidales;f__Bacteroidaceae;g__Bacteroides;s__Bacteroides ovatus
OP40wJ15	HB11	106.968	NA	175	293837	6719251	42.2	94019	99.46	0.32	0	d__Bacteria;p__Bacteroidota;c__Bacteroidia;o__Bacteroidales;f__Bacteroidaceae;g__Bacteroides;s__Bacteroides ovatus
OP40wL13	HB11	83.1587	NA	174	288549	6713090	42.21	89158	99.46	0.32	0	d__Bacteria;p__Bacteroidota;c__Bacteroidia;o__Bacteroidales;f__Bacteroidaceae;g__Bacteroides;s__Bacteroides ovatus
OP40wO21	HB11	143.401	NA	125	341619	4619787	41.95	112398	99.03	0.08	0	d__Bacteria;p__Bacteroidota;c__Bacteroidia;o__Bacteroidales;f__Bacteroidaceae;g__Bacteroides;s__Bacteroides caccae
OP40wO23	HB11	72.6616	NA	183	288577	6718106	42.2	75065	99.43	0.32	0	d__Bacteria;p__Bacteroidota;c__Bacteroidia;o__Bacteroidales;f__Bacteroidaceae;g__Bacteroides;s__Bacteroides ovatus
OP40wO24	HB11	141.521	NA	95	467863	4677089	42.02	172139	99.03	0.08	0	d__Bacteria;p__Bacteroidota;c__Bacteroidia;o__Bacteroidales;f__Bacteroidaceae;g__Bacteroides;s__Bacteroides caccae
OP40wP11	HB11	22.1461	NA	831	86538	6478488	42.27	15361	97.17	1.32	0	d__Bacteria;p__Bacteroidota;c__Bacteroidia;o__Bacteroidales;f__Bacteroidaceae;g__Bacteroides;s__Bacteroides ovatus
OP40wP21	HB11	49.3558	NA	115	237263	4647512	42	98838	98.95	0.08	0	d__Bacteria;p__Bacteroidota;c__Bacteroidia;o__Bacteroidales;f__Bacteroidaceae;g__Bacteroides;s__Bacteroides caccae
OP40wP24	HB11	89.2711	NA	186	235639	6698883	42.2	89104	99.46	0.32	0	d__Bacteria;p__Bacteroidota;c__Bacteroidia;o__Bacteroidales;f__Bacteroidaceae;g__Bacteroides;s__Bacteroides ovatus
OP53wA1	I1	134.544	ASV1	234	67082	2222623	58.81	18927	98.54	1.01	0	d__Bacteria;p__Actinobacteriota;c__Actinomycetia;o__Actinomycetales;f__Bifidobacteriaceae;g__Bifidobacterium;s__Bifidobacterium breve
OP53wA16	I1	99.1363	ASV14	87	367592	2952139	37.44	109092	99.63	0	0	d__Bacteria;p__Firmicutes;c__Bacilli;o__Lactobacillales;f__Enterococcaceae;g__Enterococcus;s__Enterococcus faecalis
OP59wA16	I1	130.101	ASV1	184	71055	2211438	58.8	21118	98.31	0.78	0	d__Bacteria;p__Actinobacteriota;c__Actinomycetia;o__Actinomycetales;f__Bifidobacteriaceae;g__Bifidobacterium;s__Bifidobacterium breve
OP53wA10	I1	91.6512	ASV14	75	367600	2959431	37.45	95422	99.63	0	0	d__Bacteria;p__Firmicutes;c__Bacilli;o__Lactobacillales;f__Enterococcaceae;g__Enterococcus;s__Enterococcus faecalis
OP60wA12	I1	104.154	ASV1	201	65558	2292981	58.55	21665	99.54	0.55	0	d__Bacteria;p__Actinobacteriota;c__Actinomycetia;o__Actinomycetales;f__Bifidobacteriaceae;g__Bifidobacterium;s__Bifidobacterium breve
OP53wA13	I1	147.061	ASV1	208	69417	2242700	58.83	19277	98.39	0.67	0	d__Bacteria;p__Actinobacteriota;c__Actinomycetia;o__Actinomycetales;f__Bifidobacteriaceae;g__Bifidobacterium;s__Bifidobacterium breve
OP58wA13	I1	104.713	ASV55	57	348924	2955151	46.63	131363	99.32	0	0	d__Bacteria;p__Firmicutes;c__Bacilli;o__Lactobacillales;f__Lactobacillaceae;g__Lacticaseibacillus;s__Lacticaseibacillus rhamnosus
OP60wA14	I1	128.419	ASV1	239	64073	2285132	58.6	16522	99.62	0.55	0	d__Bacteria;p__Actinobacteriota;c__Actinomycetia;o__Actinomycetales;f__Bifidobacteriaceae;g__Bifidobacterium;s__Bifidobacterium breve
OP53wA15	I1	97.0796	ASV14	73	367597	2958800	37.45	129376	99.63	0	0	d__Bacteria;p__Firmicutes;c__Bacilli;o__Lactobacillales;f__Enterococcaceae;g__Enterococcus;s__Enterococcus faecalis
OP54wA15	I1	164.281	ASV1	351	33260	2213094	58.75	12505	98.46	1.82	0	d__Bacteria;p__Actinobacteriota;c__Actinomycetia;o__Actinomycetales;f__Bifidobacteriaceae;g__Bifidobacterium;s__Bifidobacterium breve
OP57wA15	I1	77.6383	ASV114	133	165385	2528511	59	36565	97.36	1.54	0	d__Bacteria;p__Actinobacteriota;c__Actinomycetia;o__Actinomycetales;f__Actinomycetaceae;g__Pauljensenia;s__Pauljensenia radingae_A
OP58wA17	I1	101.668	ASV1	194	85903	2211249	58.8	19400	97.58	1.13	0	d__Bacteria;p__Actinobacteriota;c__Actinomycetia;o__Actinomycetales;f__Bifidobacteriaceae;g__Bifidobacterium;s__Bifidobacterium breve
OP58wA22	I1	92.0997	ASV1	107	93837	2237615	58.84	40671	99.31	0.46	0	d__Bacteria;p__Actinobacteriota;c__Actinomycetia;o__Actinomycetales;f__Bifidobacteriaceae;g__Bifidobacterium;s__Bifidobacterium breve
OP53wA23	I1	131.621	ASV1	255	51441	2217665	58.81	16710	96.47	0.9	0	d__Bacteria;p__Actinobacteriota;c__Actinomycetia;o__Actinomycetales;f__Bifidobacteriaceae;g__Bifidobacterium;s__Bifidobacterium breve
OP60wA17	I1	269.106	ASV14	42	446933	2583537	38.04	174846	99.63	0	0	d__Bacteria;p__Firmicutes;c__Bacilli;o__Lactobacillales;f__Enterococcaceae;g__Enterococcus_B;s__Enterococcus_B faecium
OP53wA18	I1	84.5103	ASV15	44	226066	2106327	37.25	90429	100	0	0	d__Bacteria;p__Firmicutes;c__Bacilli;o__Lactobacillales;f__Streptococcaceae;g__Streptococcus;s__Streptococcus pasteurianus
OP57wA18	I1	87.2555	ASV1	135	69537	2232896	58.84	33500	96.31	0	0	d__Bacteria;p__Actinobacteriota;c__Actinomycetia;o__Actinomycetales;f__Bifidobacteriaceae;g__Bifidobacterium;s__Bifidobacterium breve
OP58wA18	I1	60.2808	ASV8	342	67901	3368119	63.94	14909	95.23	0.81	0	d__Bacteria;p__Actinobacteriota;c__Coriobacteriia;o__Coriobacteriales;f__Eggerthellaceae;g__Eggerthella;s__Eggerthella lenta
OP53wA21	I1	117.769	ASV1	150	81559	2245434	58.83	29218	99.54	0.09	0	d__Bacteria;p__Actinobacteriota;c__Actinomycetia;o__Actinomycetales;f__Bifidobacteriaceae;g__Bifidobacterium;s__Bifidobacterium breve
OP54wA21	I1	130.221	ASV1	505	31057	2143390	58.74	7988	96.72	1.94	33.33	d__Bacteria;p__Actinobacteriota;c__Actinomycetia;o__Actinomycetales;f__Bifidobacteriaceae;g__Bifidobacterium;s__Bifidobacterium breve
OP58wA21	I1	97.4894	ASV1	151	134820	2222476	58.84	26783	97.47	0.35	0	d__Bacteria;p__Actinobacteriota;c__Actinomycetia;o__Actinomycetales;f__Bifidobacteriaceae;g__Bifidobacterium;s__Bifidobacterium breve
OP53wA22	I1	116.748	ASV1	183	79516	2209272	58.84	23382	95.08	0.44	0	d__Bacteria;p__Actinobacteriota;c__Actinomycetia;o__Actinomycetales;f__Bifidobacteriaceae;g__Bifidobacterium;s__Bifidobacterium breve
OP53wA24	I1	94.0238	ASV114	93	126096	2547643	58.99	54452	96.65	1.07	0	d__Bacteria;p__Actinobacteriota;c__Actinomycetia;o__Actinomycetales;f__Actinomycetaceae;g__Pauljensenia;s__Pauljensenia radingae_A
OP60wA8	I1	111.411	ASV1	317	61045	2277910	58.55	12873	98.46	0.65	0	d__Bacteria;p__Actinobacteriota;c__Actinomycetia;o__Actinomycetales;f__Bifidobacteriaceae;g__Bifidobacterium;s__Bifidobacterium breve
OP53wA9	I1	116.458	ASV1	353	35045	2189536	58.77	11726	97.1	1.97	0	d__Bacteria;p__Actinobacteriota;c__Actinomycetia;o__Actinomycetales;f__Bifidobacteriaceae;g__Bifidobacterium;s__Bifidobacterium breve
OP58wA24	I1	247.517	ASV14	61	549484	2910000	37.42	118492	99.63	0	0	d__Bacteria;p__Firmicutes;c__Bacilli;o__Lactobacillales;f__Enterococcaceae;g__Enterococcus;s__Enterococcus faecalis
OP53wA3	I1	112.209	ASV1	216	72460	2225839	58.79	20176	98.69	0.78	0	d__Bacteria;p__Actinobacteriota;c__Actinomycetia;o__Actinomycetales;f__Bifidobacteriaceae;g__Bifidobacterium;s__Bifidobacterium breve
OP60wA3	I1	323.75	ASV48	29	339168	1989879	32.08	134310	99.39	0	0	d__Bacteria;p__Firmicutes_A;c__Clostridia;o__Tissierellales;f__Peptoniphilaceae;g__Finegoldia;s__Finegoldia magna_H
OP54wA5	I1	138.354	ASV1	254	59162	2222753	58.81	16717	98.54	0.9	0	d__Bacteria;p__Actinobacteriota;c__Actinomycetia;o__Actinomycetales;f__Bifidobacteriaceae;g__Bifidobacterium;s__Bifidobacterium breve
OP58wA5	I1	72.7601	ASV15	39	377070	2109671	37.24	111020	100	0	0	d__Bacteria;p__Firmicutes;c__Bacilli;o__Lactobacillales;f__Streptococcaceae;g__Streptococcus;s__Streptococcus pasteurianus
OP57wA6	I1	102.237	ASV28	177	91480	2605141	46.56	27185	98.91	0	0	d__Bacteria;p__Firmicutes;c__Bacilli;o__Lactobacillales;f__Lactobacillaceae;g__Lacticaseibacillus;s__Lacticaseibacillus paracasei
OP60wA6	I1	103.185	ASV24	118	94397	2244541	56.41	34658	99.23	0.45	0	d__Bacteria;p__Actinobacteriota;c__Actinomycetia;o__Actinomycetales;f__Bifidobacteriaceae;g__Bifidobacterium;s__Bifidobacterium pseudocatenulatum
OP53wA8	I1	121.105	ASV1	230	54110	2190593	58.79	16935	96.84	0.65	0	d__Bacteria;p__Actinobacteriota;c__Actinomycetia;o__Actinomycetales;f__Bifidobacteriaceae;g__Bifidobacterium;s__Bifidobacterium breve
OP60wA9	I1	130.951	ASV1	137	101501	2288219	58.56	29113	98.62	0.46	0	d__Bacteria;p__Actinobacteriota;c__Actinomycetia;o__Actinomycetales;f__Bifidobacteriaceae;g__Bifidobacterium;s__Bifidobacterium breve
OP54wB18	I1	143.783	ASV1	354	44173	2158013	58.77	12008	95.87	0.88	0	d__Bacteria;p__Actinobacteriota;c__Actinomycetia;o__Actinomycetales;f__Bifidobacteriaceae;g__Bifidobacterium;s__Bifidobacterium breve
OP58wB18	I1	64.7288	ASV28	105	160288	2939009	46.24	65096	98.91	0	0	d__Bacteria;p__Firmicutes;c__Bacilli;o__Lactobacillales;f__Lactobacillaceae;g__Lacticaseibacillus;s__Lacticaseibacillus paracasei
OP60wB18	I1	259.232	ASV14	41	501237	2586596	38.04	255306	99.63	0	0	d__Bacteria;p__Firmicutes;c__Bacilli;o__Lactobacillales;f__Enterococcaceae;g__Enterococcus_B;s__Enterococcus_B faecium
OP60wB11	I1	124.142	ASV1	143	140366	2319197	58.58	29549	99.77	0.46	0	d__Bacteria;p__Actinobacteriota;c__Actinomycetia;o__Actinomycetales;f__Bifidobacteriaceae;g__Bifidobacterium;s__Bifidobacterium breve
OP60wB14	I1	121.273	ASV1	167	63315	2306541	58.61	28086	99.77	0.46	0	d__Bacteria;p__Actinobacteriota;c__Actinomycetia;o__Actinomycetales;f__Bifidobacteriaceae;g__Bifidobacterium;s__Bifidobacterium breve
OP53wB15	I1	116.487	ASV15	35	377068	2110451	37.24	153178	100	0	0	d__Bacteria;p__Firmicutes;c__Bacilli;o__Lactobacillales;f__Streptococcaceae;g__Streptococcus;s__Streptococcus pasteurianus
OP60wB15	I1	159.493	ASV1	172	69330	2214402	58.8	21659	98.85	0.67	0	d__Bacteria;p__Actinobacteriota;c__Actinomycetia;o__Actinomycetales;f__Bifidobacteriaceae;g__Bifidobacterium;s__Bifidobacterium breve
OP53wB17	I1	94.4685	ASV114	275	86327	2487662	59	22029	96.25	2.17	0	d__Bacteria;p__Actinobacteriota;c__Actinomycetia;o__Actinomycetales;f__Actinomycetaceae;g__Pauljensenia;s__Pauljensenia radingae_A
OP54wB17	I1	87.7231	ASV8	709	37176	3271100	63.86	6281	94.09	0.97	50	d__Bacteria;p__Actinobacteriota;c__Coriobacteriia;o__Coriobacteriales;f__Eggerthellaceae;g__Eggerthella;s__Eggerthella lenta
OP57wB17	I1	103.062	ASV14	72	367599	2956967	37.44	148090	99.63	0	0	d__Bacteria;p__Firmicutes;c__Bacilli;o__Lactobacillales;f__Enterococcaceae;g__Enterococcus;s__Enterococcus faecalis
OP58wB17	I1	101.701	ASV1	161	80716	2248553	58.83	25796	99.16	0.69	0	d__Bacteria;p__Actinobacteriota;c__Actinomycetia;o__Actinomycetales;f__Bifidobacteriaceae;g__Bifidobacterium;s__Bifidobacterium breve
OP57wB2	I1	68.6953	ASV8	527	31985	3270233	63.92	9540	89.08	1.73	33.33	d__Bacteria;p__Actinobacteriota;c__Coriobacteriia;o__Coriobacteriales;f__Eggerthellaceae;g__Eggerthella;s__Eggerthella lenta
OP60wC12	I1	327.325	ASV7	65	209484	2296065	31.22	70988	99.38	1.09	0	d__Bacteria;p__Firmicutes;c__Bacilli;o__Staphylococcales;f__Staphylococcaceae;g__Staphylococcus;s__Staphylococcus hominis
OP53wC15	I1	108.908	ASV28	171	96896	2609249	46.55	30302	98.78	0	0	d__Bacteria;p__Firmicutes;c__Bacilli;o__Lactobacillales;f__Lactobacillaceae;g__Lacticaseibacillus;s__Lacticaseibacillus paracasei
OP58wC15	I1	77.8698	ASV55	34	319731	2915848	46.62	209258	96.2	0	0	d__Bacteria;p__Firmicutes;c__Bacilli;o__Lactobacillales;f__Lactobacillaceae;g__Lacticaseibacillus;s__Lacticaseibacillus rhamnosus
OP54wB20	I1	256.848	ASV14	47	525410	2960679	37.44	179177	99.63	0	0	d__Bacteria;p__Firmicutes;c__Bacilli;o__Lactobacillales;f__Enterococcaceae;g__Enterococcus;s__Enterococcus faecalis
OP58wB24	I1	86.4716	ASV55	66	308184	2951425	46.63	113726	99.32	0	0	d__Bacteria;p__Firmicutes;c__Bacilli;o__Lactobacillales;f__Lactobacillaceae;g__Lacticaseibacillus;s__Lacticaseibacillus rhamnosus
OP53wB3	I1	122.871	ASV1	287	31739	2202636	58.8	14333	99	0.78	0	d__Bacteria;p__Actinobacteriota;c__Actinomycetia;o__Actinomycetales;f__Bifidobacteriaceae;g__Bifidobacterium;s__Bifidobacterium breve
OP53wB4	I1	96.3416	ASV114	176	119718	2521779	59.01	27107	96.8	2.17	0	d__Bacteria;p__Actinobacteriota;c__Actinomycetia;o__Actinomycetales;f__Actinomycetaceae;g__Pauljensenia;s__Pauljensenia radingae_A
OP60wB5	I1	147.991	ASV24	121	94003	2239548	56.42	33406	98.86	0.23	0	d__Bacteria;p__Actinobacteriota;c__Actinomycetia;o__Actinomycetales;f__Bifidobacteriaceae;g__Bifidobacterium;s__Bifidobacterium pseudocatenulatum
OP57wB6	I1	77.026	ASV114	110	167995	2544709	59.01	69433	96.92	1.07	0	d__Bacteria;p__Actinobacteriota;c__Actinomycetia;o__Actinomycetales;f__Actinomycetaceae;g__Pauljensenia;s__Pauljensenia radingae_A
OP60wC1	I1	313.27	ASV48	30	304455	1989889	32.08	115646	99.39	0	0	d__Bacteria;p__Firmicutes_A;c__Clostridia;o__Tissierellales;f__Peptoniphilaceae;g__Finegoldia;s__Finegoldia magna_H
OP59wC11	I1	116.299	ASV24	77	153943	2253803	56.18	66609	100	0.45	0	d__Bacteria;p__Actinobacteriota;c__Actinomycetia;o__Actinomycetales;f__Bifidobacteriaceae;g__Bifidobacterium;s__Bifidobacterium pseudocatenulatum
OP54wC16	I1	110.221	ASV14	83	232589	2960551	37.46	95285	99.63	0	0	d__Bacteria;p__Firmicutes;c__Bacilli;o__Lactobacillales;f__Enterococcaceae;g__Enterococcus;s__Enterococcus faecalis
OP54wC21	I1	106.29	ASV28	223	71669	2594844	46.56	19601	98.78	0	0	d__Bacteria;p__Firmicutes;c__Bacilli;o__Lactobacillales;f__Lactobacillaceae;g__Lacticaseibacillus;s__Lacticaseibacillus paracasei
OP58wC21	I1	88.1222	ASV28	87	264614	3017519	46.16	89530	99.39	0	0	d__Bacteria;p__Firmicutes;c__Bacilli;o__Lactobacillales;f__Lactobacillaceae;g__Lacticaseibacillus;s__Lacticaseibacillus paracasei
OP58wC22	I1	59.359	ASV55	53	397763	2955088	46.63	130781	99.46	0	0	d__Bacteria;p__Firmicutes;c__Bacilli;o__Lactobacillales;f__Lactobacillaceae;g__Lacticaseibacillus;s__Lacticaseibacillus rhamnosus
OP57wC16	I1	78.0184	ASV114	83	264235	2577869	59	108840	99.29	1.07	0	d__Bacteria;p__Actinobacteriota;c__Actinomycetia;o__Actinomycetales;f__Actinomycetaceae;g__Pauljensenia;s__Pauljensenia radingae_A
OP54wC17	I1	138.035	ASV1	327	47163	2217988	58.76	13002	98.31	0.78	0	d__Bacteria;p__Actinobacteriota;c__Actinomycetia;o__Actinomycetales;f__Bifidobacteriaceae;g__Bifidobacterium;s__Bifidobacterium breve
OP57wC17	I1	110.944	ASV1	146	92495	2203591	58.81	29705	97.47	0.15	0	d__Bacteria;p__Actinobacteriota;c__Actinomycetia;o__Actinomycetales;f__Bifidobacteriaceae;g__Bifidobacterium;s__Bifidobacterium breve
OP58wC17	I1	97.9948	ASV1	147	99652	2236217	58.83	27281	98.62	0.21	0	d__Bacteria;p__Actinobacteriota;c__Actinomycetia;o__Actinomycetales;f__Bifidobacteriaceae;g__Bifidobacterium;s__Bifidobacterium breve
OP57wC18	I1	255.185	ASV14	49	525410	2962278	37.45	179463	99.63	0	0	d__Bacteria;p__Firmicutes;c__Bacilli;o__Lactobacillales;f__Enterococcaceae;g__Enterococcus;s__Enterococcus faecalis
OP53wC19	I1	63.3315	ASV12	56	761705	5205679	43.58	188430	99.26	0	0	d__Bacteria;p__Bacteroidota;c__Bacteroidia;o__Bacteroidales;f__Bacteroidaceae;g__Bacteroides;s__Bacteroides fragilis
OP58wC20	I1	57.0886	ASV8	426	55860	3291427	63.87	11794	92.52	0.81	0	d__Bacteria;p__Actinobacteriota;c__Coriobacteriia;o__Coriobacteriales;f__Eggerthellaceae;g__Eggerthella;s__Eggerthella lenta
OP53wC21	I1	92.1035	ASV114	258	83540	2486221	59.02	21825	98.3	2.01	0	d__Bacteria;p__Actinobacteriota;c__Actinomycetia;o__Actinomycetales;f__Actinomycetaceae;g__Pauljensenia;s__Pauljensenia radingae_A
OP58wC24	I1	78.6912	ASV14	60	367724	2958221	37.44	157451	99.63	0	0	d__Bacteria;p__Firmicutes;c__Bacilli;o__Lactobacillales;f__Enterococcaceae;g__Enterococcus;s__Enterococcus faecalis
OP53wE10	I1	75.6577	ASV114	162	121426	2506235	59.03	36843	96.25	1.07	0	d__Bacteria;p__Actinobacteriota;c__Actinomycetia;o__Actinomycetales;f__Actinomycetaceae;g__Pauljensenia;s__Pauljensenia radingae_A
OP58wE10	I1	82.5841	ASV55	27	494364	2962329	46.63	213337	97.83	0	0	d__Bacteria;p__Firmicutes;c__Bacilli;o__Lactobacillales;f__Lactobacillaceae;g__Lacticaseibacillus;s__Lacticaseibacillus rhamnosus
OP53wE11	I1	126.799	ASV114	191	90694	2520643	59.01	27693	97.83	2.01	0	d__Bacteria;p__Actinobacteriota;c__Actinomycetia;o__Actinomycetales;f__Actinomycetaceae;g__Pauljensenia;s__Pauljensenia radingae_A
OP58wC8	I1	373.434	ASV48	38	174240	1806686	32.13	108493	99.39	0	0	d__Bacteria;p__Firmicutes_A;c__Clostridia;o__Tissierellales;f__Peptoniphilaceae;g__Finegoldia;s__Finegoldia magna_H
OP53wD13	I1	101.73	ASV114	151	174418	2517082	59.02	45143	97.83	1.07	0	d__Bacteria;p__Actinobacteriota;c__Actinomycetia;o__Actinomycetales;f__Actinomycetaceae;g__Pauljensenia;s__Pauljensenia radingae_A
OP59wD13	I1	97.4685	ASV1	164	79483	2214437	58.83	21925	98.16	0.55	0	d__Bacteria;p__Actinobacteriota;c__Actinomycetia;o__Actinomycetales;f__Bifidobacteriaceae;g__Bifidobacterium;s__Bifidobacterium breve
OP58wD20	I1	64.5929	ASV55	39	315203	2964400	46.63	202740	99.46	0	0	d__Bacteria;p__Firmicutes;c__Bacilli;o__Lactobacillales;f__Lactobacillaceae;g__Lacticaseibacillus;s__Lacticaseibacillus rhamnosus
OP59wD21	I1	122.54	ASV24	80	153943	2250889	56.18	66611	100	0.61	0	d__Bacteria;p__Actinobacteriota;c__Actinomycetia;o__Actinomycetales;f__Bifidobacteriaceae;g__Bifidobacterium;s__Bifidobacterium pseudocatenulatum
OP58wD22	I1	74.916	ASV26	31	475029	3209906	40.54	200827	99.25	0.39	0	d__Bacteria;p__Firmicutes;c__Bacilli;o__Lactobacillales;f__Enterococcaceae;g__Enterococcus_D;s__Enterococcus_D gallinarum
OP58wD8	I1	71.9595	ASV15	53	226065	2117701	37.47	111020	100	0.12	0	d__Bacteria;p__Firmicutes;c__Bacilli;o__Lactobacillales;f__Streptococcaceae;g__Streptococcus;s__Streptococcus pasteurianus
OP58wE17	I1	68.5253	ASV28	86	201343	3019867	46.12	76398	99.39	0.24	50	d__Bacteria;p__Firmicutes;c__Bacilli;o__Lactobacillales;f__Lactobacillaceae;g__Lacticaseibacillus;s__Lacticaseibacillus paracasei
OP57wE18	I1	94.3122	ASV1	154	89470	2258705	58.82	28133	100	0.67	0	d__Bacteria;p__Actinobacteriota;c__Actinomycetia;o__Actinomycetales;f__Bifidobacteriaceae;g__Bifidobacterium;s__Bifidobacterium breve
OP58wE18	I1	81.6257	ASV1	58	166394	2266830	58.82	55760	99.31	0	0	d__Bacteria;p__Actinobacteriota;c__Actinomycetia;o__Actinomycetales;f__Bifidobacteriaceae;g__Bifidobacterium;s__Bifidobacterium breve
OP59wE12	I1	94.6386	ASV74	260	243667	3495866	31.38	33050	97.17	0.47	0	d__Bacteria;p__Firmicutes;c__Bacilli;o__Erysipelotrichales;f__Erysipelatoclostridiaceae;g__Erysipelatoclostridium;s__Erysipelatoclostridium ramosum
OP60wE12	I1	323.55	ASV7	72	209480	2295780	31.22	53387	99.38	1.22	0	d__Bacteria;p__Firmicutes;c__Bacilli;o__Staphylococcales;f__Staphylococcaceae;g__Staphylococcus;s__Staphylococcus hominis
OP54wE14	I1	112.955	ASV1	457	43410	2094572	58.7	7434	91.9	1.32	0	d__Bacteria;p__Actinobacteriota;c__Actinomycetia;o__Actinomycetales;f__Bifidobacteriaceae;g__Bifidobacterium;s__Bifidobacterium breve
OP58wE14	I1	72.4322	ASV28	59	271916	2913722	46.31	95770	98.91	0	0	d__Bacteria;p__Firmicutes;c__Bacilli;o__Lactobacillales;f__Lactobacillaceae;g__Lacticaseibacillus;s__Lacticaseibacillus paracasei
OP59wE14	I1	116.05	ASV1	161	130256	2226026	58.81	23562	99.62	0.32	0	d__Bacteria;p__Actinobacteriota;c__Actinomycetia;o__Actinomycetales;f__Bifidobacteriaceae;g__Bifidobacterium;s__Bifidobacterium breve
OP54wE16	I1	106.464	ASV15	58	158629	2099062	37.28	81011	100	0	0	d__Bacteria;p__Firmicutes;c__Bacilli;o__Lactobacillales;f__Streptococcaceae;g__Streptococcus;s__Streptococcus pasteurianus
OP53wE17	I1	92.8372	ASV28	203	110740	2602801	46.56	20725	98.78	0	0	d__Bacteria;p__Firmicutes;c__Bacilli;o__Lactobacillales;f__Lactobacillaceae;g__Lacticaseibacillus;s__Lacticaseibacillus paracasei
OP54wE17	I1	123.078	ASV1	299	51494	2217474	58.76	13722	97.54	1.08	0	d__Bacteria;p__Actinobacteriota;c__Actinomycetia;o__Actinomycetales;f__Bifidobacteriaceae;g__Bifidobacterium;s__Bifidobacterium breve
OP60wE18	I1	359.467	ASV7	65	209484	2297194	31.22	64803	99.38	1.09	0	d__Bacteria;p__Firmicutes;c__Bacilli;o__Staphylococcales;f__Staphylococcaceae;g__Staphylococcus;s__Staphylococcus hominis
OP57wE9	I1	80.9621	ASV8	610	38630	3275148	63.83	7969	95.43	0.81	0	d__Bacteria;p__Actinobacteriota;c__Coriobacteriia;o__Coriobacteriales;f__Eggerthellaceae;g__Eggerthella;s__Eggerthella lenta
OP54wF11	I1	102.059	ASV14	63	329685	2946027	37.49	127928	99.25	0	0	d__Bacteria;p__Firmicutes;c__Bacilli;o__Lactobacillales;f__Enterococcaceae;g__Enterococcus;s__Enterococcus faecalis
OP60wE2	I1	377.421	ASV7	70	209484	2293672	31.23	52897	99.38	1.13	0	d__Bacteria;p__Firmicutes;c__Bacilli;o__Staphylococcales;f__Staphylococcaceae;g__Staphylococcus;s__Staphylococcus hominis
OP57wE20	I1	99.3941	ASV14	106	525410	3051529	38.34	168206	99.63	0.5	0	d__Bacteria;p__Firmicutes;c__Bacilli;o__Lactobacillales;f__Enterococcaceae;g__Enterococcus;s__Enterococcus faecalis
OP58wE20	I1	96.0134	ASV15	40	226067	2102835	37.24	90430	100	0	0	d__Bacteria;p__Firmicutes;c__Bacilli;o__Lactobacillales;f__Streptococcaceae;g__Streptococcus;s__Streptococcus pasteurianus
OP60wE20	I1	378.909	ASV7	78	193897	2293827	31.21	51090	98.3	1.09	0	d__Bacteria;p__Firmicutes;c__Bacilli;o__Staphylococcales;f__Staphylococcaceae;g__Staphylococcus;s__Staphylococcus hominis
OP53wE21	I1	42.8102	ASV12	54	813340	5168203	43.54	259292	99.26	0	0	d__Bacteria;p__Bacteroidota;c__Bacteroidia;o__Bacteroidales;f__Bacteroidaceae;g__Bacteroides;s__Bacteroides fragilis
OP60wE22	I1	401.84	ASV7	94	209540	2285717	31.2	46141	98.58	1.46	0	d__Bacteria;p__Firmicutes;c__Bacilli;o__Staphylococcales;f__Staphylococcaceae;g__Staphylococcus;s__Staphylococcus hominis
OP58wE7	I1	154.869	ASV48	35	200337	1807463	32.13	114994	99.39	0	0	d__Bacteria;p__Firmicutes_A;c__Clostridia;o__Tissierellales;f__Peptoniphilaceae;g__Finegoldia;s__Finegoldia magna_H
OP57wE8	I1	75.3582	ASV8	452	51699	3324686	63.89	10994	91.48	0.81	0	d__Bacteria;p__Actinobacteriota;c__Coriobacteriia;o__Coriobacteriales;f__Eggerthellaceae;g__Eggerthella;s__Eggerthella lenta
OP53wF12	I1	89.8527	ASV15	40	377002	2103770	37.24	90574	100	0	0	d__Bacteria;p__Firmicutes;c__Bacilli;o__Lactobacillales;f__Streptococcaceae;g__Streptococcus;s__Streptococcus pasteurianus
OP58wF20	I1	112.355	ASV14	66	549486	2908806	37.41	102452	99.63	0	0	d__Bacteria;p__Firmicutes;c__Bacilli;o__Lactobacillales;f__Enterococcaceae;g__Enterococcus;s__Enterococcus faecalis
OP54wF21	I1	340.379	ASV14	62	344344	2902184	37.42	131178	99.63	0	0	d__Bacteria;p__Firmicutes;c__Bacilli;o__Lactobacillales;f__Enterococcaceae;g__Enterococcus;s__Enterococcus faecalis
OP54wF12	I1	103.906	ASV14	47	525410	2962402	37.44	179463	99.63	0	0	d__Bacteria;p__Firmicutes;c__Bacilli;o__Lactobacillales;f__Enterococcaceae;g__Enterococcus;s__Enterococcus faecalis
OP53wF15	I1	102.661	ASV114	146	167472	2505230	59.05	42043	96.88	2.01	0	d__Bacteria;p__Actinobacteriota;c__Actinomycetia;o__Actinomycetales;f__Actinomycetaceae;g__Pauljensenia;s__Pauljensenia radingae_A
OP58wF15	I1	92.9408	ASV8	591	49136	3317344	63.95	10113	95.7	3.57	0	d__Bacteria;p__Actinobacteriota;c__Coriobacteriia;o__Coriobacteriales;f__Eggerthellaceae;g__Eggerthella;s__Eggerthella lenta
OP54wF17	I1	134.856	ASV1	249	85986	2216764	58.76	14810	98.96	1.13	0	d__Bacteria;p__Actinobacteriota;c__Actinomycetia;o__Actinomycetales;f__Bifidobacteriaceae;g__Bifidobacterium;s__Bifidobacterium breve
OP58wF17	I1	109.469	ASV28	115	160257	2945382	46.24	58630	99.46	0	0	d__Bacteria;p__Firmicutes;c__Bacilli;o__Lactobacillales;f__Lactobacillaceae;g__Lacticaseibacillus;s__Lacticaseibacillus paracasei
OP57wF18	I1	143.763	ASV1	107	120512	2249001	58.84	40637	99.54	0	0	d__Bacteria;p__Actinobacteriota;c__Actinomycetia;o__Actinomycetales;f__Bifidobacteriaceae;g__Bifidobacterium;s__Bifidobacterium breve
OP58wF18	I1	84.2637	ASV28	117	185989	2944538	46.26	51320	99.46	0	0	d__Bacteria;p__Firmicutes;c__Bacilli;o__Lactobacillales;f__Lactobacillaceae;g__Lacticaseibacillus;s__Lacticaseibacillus paracasei
OP57wF20	I1	99.1428	ASV14	50	525410	2963281	37.45	179177	99.63	0	0	d__Bacteria;p__Firmicutes;c__Bacilli;o__Lactobacillales;f__Enterococcaceae;g__Enterococcus;s__Enterococcus faecalis
OP58wF21	I1	67.3959	ASV55	67	221303	2943996	46.63	113726	99.46	0	0	d__Bacteria;p__Firmicutes;c__Bacilli;o__Lactobacillales;f__Lactobacillaceae;g__Lacticaseibacillus;s__Lacticaseibacillus rhamnosus
OP59wG12	I1	140.153	ASV24	43	288807	2225092	56.17	107657	97.73	0.45	0	d__Bacteria;p__Actinobacteriota;c__Actinomycetia;o__Actinomycetales;f__Bifidobacteriaceae;g__Bifidobacterium;s__Bifidobacterium pseudocatenulatum
OP60wG12	I1	394.901	ASV7	66	209484	2292259	31.19	70993	99.38	1.09	0	d__Bacteria;p__Firmicutes;c__Bacilli;o__Staphylococcales;f__Staphylococcaceae;g__Staphylococcus;s__Staphylococcus hominis
OP58wG13	I1	101.076	ASV26	27	475029	3210378	40.54	314080	99.25	0.39	0	d__Bacteria;p__Firmicutes;c__Bacilli;o__Lactobacillales;f__Enterococcaceae;g__Enterococcus_D;s__Enterococcus_D gallinarum
OP58wF22	I1	54.78	ASV49	63	406249	3878878	41.88	237458	98.94	4.09	5.88	d__Bacteria;p__Firmicutes;c__Bacilli;o__Lactobacillales;f__Enterococcaceae;g__Enterococcus_A;s__Enterococcus_A gilvus
OP58wF24	I1	73.1252	ASV28	84	201285	3017139	46.12	79605	99.39	0.05	0	d__Bacteria;p__Firmicutes;c__Bacilli;o__Lactobacillales;f__Lactobacillaceae;g__Lacticaseibacillus;s__Lacticaseibacillus paracasei
OP59wF6	I1	128.212	ASV24	65	150378	2218836	56.2	58615	97.73	0.45	0	d__Bacteria;p__Actinobacteriota;c__Actinomycetia;o__Actinomycetales;f__Bifidobacteriaceae;g__Bifidobacterium;s__Bifidobacterium pseudocatenulatum
OP54wF7	I1	84.1794	ASV8	623	45192	3259528	63.89	7594	90.78	1.73	0	d__Bacteria;p__Actinobacteriota;c__Coriobacteriia;o__Coriobacteriales;f__Eggerthellaceae;g__Eggerthella;s__Eggerthella lenta
OP58wF7	I1	107.892	ASV219	127	86756	1976616	52.16	36828	99.18	0.27	0	d__Bacteria;p__Firmicutes;c__Bacilli;o__Lactobacillales;f__Lactobacillaceae;g__Limosilactobacillus;s__Limosilactobacillus fermentum
OP53wF8	I1	68.8612	ASV12	77	345173	5192834	43.57	167515	99.26	0	0	d__Bacteria;p__Bacteroidota;c__Bacteroidia;o__Bacteroidales;f__Bacteroidaceae;g__Bacteroides;s__Bacteroides fragilis
OP60wF8	I1	57.4599	ASV265	47	334450	3539315	31.25	151295	99.19	1.08	0	d__Bacteria;p__Firmicutes_A;c__Clostridia;o__Clostridiales;f__Clostridiaceae;g__Clostridium_X;s__Clostridium_X cadaveris
OP54wG12	I1	92.2541	ASV8	1038	31691	3160228	63.83	5231	94.89	2.96	0	d__Bacteria;p__Actinobacteriota;c__Coriobacteriia;o__Coriobacteriales;f__Eggerthellaceae;g__Eggerthella;s__Eggerthella lenta
OP58wG14	I1	108.249	ASV1	178	107111	2238799	58.83	25220	99.92	0.58	0	d__Bacteria;p__Actinobacteriota;c__Actinomycetia;o__Actinomycetales;f__Bifidobacteriaceae;g__Bifidobacterium;s__Bifidobacterium breve
OP57wG20	I1	324.255	ASV14	47	525410	2964788	37.45	199266	99.63	0	0	d__Bacteria;p__Firmicutes;c__Bacilli;o__Lactobacillales;f__Enterococcaceae;g__Enterococcus;s__Enterococcus faecalis
OP58wG21	I1	54.9771	ASV8	326	82542	3393302	63.96	15571	97.04	0.92	0	d__Bacteria;p__Actinobacteriota;c__Coriobacteriia;o__Coriobacteriales;f__Eggerthellaceae;g__Eggerthella;s__Eggerthella lenta
OP58wG24	I1	54.4779	ASV8	489	44790	3335062	63.93	10298	94.76	1.73	33.33	d__Bacteria;p__Actinobacteriota;c__Coriobacteriia;o__Coriobacteriales;f__Eggerthellaceae;g__Eggerthella;s__Eggerthella lenta
OP54wG17	I1	132.822	ASV15	42	226065	2107874	37.24	111020	100	0	0	d__Bacteria;p__Firmicutes;c__Bacilli;o__Lactobacillales;f__Streptococcaceae;g__Streptococcus;s__Streptococcus pasteurianus
OP57wG17	I1	89.15	ASV1	113	85972	2233365	58.85	40348	99.92	0	0	d__Bacteria;p__Actinobacteriota;c__Actinomycetia;o__Actinomycetales;f__Bifidobacteriaceae;g__Bifidobacterium;s__Bifidobacterium breve
OP58wG17	I1	96.2552	ASV55	55	273123	2963718	46.63	130811	99.46	0	0	d__Bacteria;p__Firmicutes;c__Bacilli;o__Lactobacillales;f__Lactobacillaceae;g__Lacticaseibacillus;s__Lacticaseibacillus rhamnosus
OP53wG18	I1	86.7765	ASV15	50	198489	2099310	37.25	80402	100	0	0	d__Bacteria;p__Firmicutes;c__Bacilli;o__Lactobacillales;f__Streptococcaceae;g__Streptococcus;s__Streptococcus pasteurianus
OP54wG18	I1	85.9656	ASV14	465	77180	3170761	37.04	12860	99.5	1.06	40	d__Bacteria;p__Firmicutes;c__Bacilli;o__Lactobacillales;f__Enterococcaceae;g__Enterococcus;s__Enterococcus faecalis
OP58wG18	I1	71.2146	ASV28	117	158869	2945183	46.26	53603	99.46	0	0	d__Bacteria;p__Firmicutes;c__Bacilli;o__Lactobacillales;f__Lactobacillaceae;g__Lacticaseibacillus;s__Lacticaseibacillus paracasei
OP54wG19	I1	127.793	ASV15	51	222232	2101251	37.24	90431	100	0	0	d__Bacteria;p__Firmicutes;c__Bacilli;o__Lactobacillales;f__Streptococcaceae;g__Streptococcus;s__Streptococcus pasteurianus
OP54wG3	I1	90.2682	ASV14	53	525410	2966365	37.46	172251	99.63	0	0	d__Bacteria;p__Firmicutes;c__Bacilli;o__Lactobacillales;f__Enterococcaceae;g__Enterococcus;s__Enterococcus faecalis
OP58wH16	I1	69.5815	ASV55	25	505408	2964816	46.64	230502	99.46	0	0	d__Bacteria;p__Firmicutes;c__Bacilli;o__Lactobacillales;f__Lactobacillaceae;g__Lacticaseibacillus;s__Lacticaseibacillus rhamnosus
OP59wH16	I1	105.598	ASV24	40	302085	2245657	56.2	114962	100	0.45	0	d__Bacteria;p__Actinobacteriota;c__Actinomycetia;o__Actinomycetales;f__Bifidobacteriaceae;g__Bifidobacterium;s__Bifidobacterium pseudocatenulatum
OP54wH17	I1	116.054	ASV1	249	72459	2212152	58.79	17155	98.39	0.88	0	d__Bacteria;p__Actinobacteriota;c__Actinomycetia;o__Actinomycetales;f__Bifidobacteriaceae;g__Bifidobacterium;s__Bifidobacterium breve
OP59wG8	I1	196.437	ASV12	98	415450	5171719	43.58	187872	99.26	0	0	d__Bacteria;p__Bacteroidota;c__Bacteroidia;o__Bacteroidales;f__Bacteroidaceae;g__Bacteroides;s__Bacteroides fragilis
OP59wH10	I1	94.6497	ASV24	37	295792	2230646	56.2	114961	98.64	0.45	0	d__Bacteria;p__Actinobacteriota;c__Actinomycetia;o__Actinomycetales;f__Bifidobacteriaceae;g__Bifidobacterium;s__Bifidobacterium pseudocatenulatum
OP53wH11	I1	112.199	ASV28	173	110614	2565341	46.56	27719	98.91	0	0	d__Bacteria;p__Firmicutes;c__Bacilli;o__Lactobacillales;f__Lactobacillaceae;g__Lacticaseibacillus;s__Lacticaseibacillus paracasei
OP59wH11	I1	97.1453	ASV24	49	373515	2222861	56.16	107631	97.73	0.45	0	d__Bacteria;p__Actinobacteriota;c__Actinomycetia;o__Actinomycetales;f__Bifidobacteriaceae;g__Bifidobacterium;s__Bifidobacterium pseudocatenulatum
OP53wH12	I1	78.5292	ASV28	169	110740	2602022	46.56	28953	98.91	0	0	d__Bacteria;p__Firmicutes;c__Bacilli;o__Lactobacillales;f__Lactobacillaceae;g__Lacticaseibacillus;s__Lacticaseibacillus paracasei
OP54wH13	I1	335.8	ASV14	48	525410	2966068	37.46	179177	99.63	0	0	d__Bacteria;p__Firmicutes;c__Bacilli;o__Lactobacillales;f__Enterococcaceae;g__Enterococcus;s__Enterococcus faecalis
OP53wH14	I1	80.5368	ASV28	181	110614	2600290	46.54	24996	98.91	0	0	d__Bacteria;p__Firmicutes;c__Bacilli;o__Lactobacillales;f__Lactobacillaceae;g__Lacticaseibacillus;s__Lacticaseibacillus paracasei
OP59wH14	I1	62.8609	ASV49	174	292801	4529038	38.79	70025	99.31	4.43	0	d__Bacteria;p__Firmicutes;c__Bacilli;o__Lactobacillales;f__Enterococcaceae;g__Enterococcus_A;s__Enterococcus_A avium
OP58wH17	I1	90.4732	ASV1	132	118495	2260878	58.84	39029	99.16	0	0	d__Bacteria;p__Actinobacteriota;c__Actinomycetia;o__Actinomycetales;f__Bifidobacteriaceae;g__Bifidobacterium;s__Bifidobacterium breve
OP54wH6	I1	108.931	ASV14	57	525410	2963297	37.45	161554	99.63	0	0	d__Bacteria;p__Firmicutes;c__Bacilli;o__Lactobacillales;f__Enterococcaceae;g__Enterococcus;s__Enterococcus faecalis
OP54wH8	I1	85.1284	ASV8	1033	30179	3119809	63.79	5176	95.35	3.32	0	d__Bacteria;p__Actinobacteriota;c__Coriobacteriia;o__Coriobacteriales;f__Eggerthellaceae;g__Eggerthella;s__Eggerthella lenta
OP59wH8	I1	90.8134	ASV24	104	103502	2231830	56.17	49095	99.09	0.45	0	d__Bacteria;p__Actinobacteriota;c__Actinomycetia;o__Actinomycetales;f__Bifidobacteriaceae;g__Bifidobacterium;s__Bifidobacterium pseudocatenulatum
OP58wH18	I1	93.1746	ASV1	115	127704	2251079	58.86	38278	98.73	0	0	d__Bacteria;p__Actinobacteriota;c__Actinomycetia;o__Actinomycetales;f__Bifidobacteriaceae;g__Bifidobacterium;s__Bifidobacterium breve
OP57wH19	I1	100.314	ASV14	54	525410	2962786	37.45	179177	99.63	0	0	d__Bacteria;p__Firmicutes;c__Bacilli;o__Lactobacillales;f__Enterococcaceae;g__Enterococcus;s__Enterococcus faecalis
OP58wH19	I1	82.7177	ASV8	289	75663	3445401	64.03	18547	98.92	1.61	50	d__Bacteria;p__Actinobacteriota;c__Coriobacteriia;o__Coriobacteriales;f__Eggerthellaceae;g__Eggerthella;s__Eggerthella lenta
OP57wH2	I1	84.859	ASV8	675	31769	3248535	63.88	8093	93.16	2.03	0	d__Bacteria;p__Actinobacteriota;c__Coriobacteriia;o__Coriobacteriales;f__Eggerthellaceae;g__Eggerthella;s__Eggerthella lenta
OP58wH22	I1	66.0249	ASV28	152	163349	3000372	46.1	39375	99.39	0.05	0	d__Bacteria;p__Firmicutes;c__Bacilli;o__Lactobacillales;f__Lactobacillaceae;g__Lacticaseibacillus;s__Lacticaseibacillus paracasei
OP57wH4	I1	83.1073	ASV8	450	54307	3412973	63.96	11407	96.1	0.81	0	d__Bacteria;p__Actinobacteriota;c__Coriobacteriia;o__Coriobacteriales;f__Eggerthellaceae;g__Eggerthella;s__Eggerthella lenta
OP54wH5	I1	100.922	ASV14	49	525410	2931345	37.44	179463	99.25	0	0	d__Bacteria;p__Firmicutes;c__Bacilli;o__Lactobacillales;f__Enterococcaceae;g__Enterococcus;s__Enterococcus faecalis
OP58wH5	I1	79.134	ASV8	283	91014	3433346	63.99	18758	98.94	0.81	0	d__Bacteria;p__Actinobacteriota;c__Coriobacteriia;o__Coriobacteriales;f__Eggerthellaceae;g__Eggerthella;s__Eggerthella lenta
OP53wH9	I1	54.0676	ASV12	86	424899	5187562	43.57	143418	99.26	0	0	d__Bacteria;p__Bacteroidota;c__Bacteroidia;o__Bacteroidales;f__Bacteroidaceae;g__Bacteroides;s__Bacteroides fragilis
OP57wI17	I1	123.812	ASV1	165	76271	2237237	58.82	25782	99.23	0	0	d__Bacteria;p__Actinobacteriota;c__Actinomycetia;o__Actinomycetales;f__Bifidobacteriaceae;g__Bifidobacterium;s__Bifidobacterium breve
OP58wI17	I1	56.6742	ASV8	278	79428	3399207	63.98	19746	95.97	0.81	0	d__Bacteria;p__Actinobacteriota;c__Coriobacteriia;o__Coriobacteriales;f__Eggerthellaceae;g__Eggerthella;s__Eggerthella lenta
OP59wI17	I1	87.2208	ASV24	39	295797	2238054	56.17	150378	97.73	0.45	0	d__Bacteria;p__Actinobacteriota;c__Actinomycetia;o__Actinomycetales;f__Bifidobacteriaceae;g__Bifidobacterium;s__Bifidobacterium pseudocatenulatum
OP53wI1	I1	92.8643	ASV14	53	525410	2966933	37.45	161554	99.63	0	0	d__Bacteria;p__Firmicutes;c__Bacilli;o__Lactobacillales;f__Enterococcaceae;g__Enterococcus;s__Enterococcus faecalis
OP59wI12	I1	123.585	ASV1	547	39756	2388920	59.9	7377	96.9	1.99	0	d__Bacteria;p__Actinobacteriota;c__Actinomycetia;o__Actinomycetales;f__Bifidobacteriaceae;g__Bifidobacterium;s__Bifidobacterium infantis
OP58wI13	I1	73.8196	ASV55	64	307732	2953823	46.63	97194	98.91	0	0	d__Bacteria;p__Firmicutes;c__Bacilli;o__Lactobacillales;f__Lactobacillaceae;g__Lacticaseibacillus;s__Lacticaseibacillus rhamnosus
OP53wI14	I1	86.4992	ASV8	612	46356	3322836	63.88	10139	95.18	1.38	0	d__Bacteria;p__Actinobacteriota;c__Coriobacteriia;o__Coriobacteriales;f__Eggerthellaceae;g__Eggerthella;s__Eggerthella lenta
OP59wI14	I1	91.0759	ASV8	880	47314	3211748	63.84	6544	95.5	2.3	0	d__Bacteria;p__Actinobacteriota;c__Coriobacteriia;o__Coriobacteriales;f__Eggerthellaceae;g__Eggerthella;s__Eggerthella lenta
OP60wI14	I1	121.117	ASV14	49	439072	2586452	38.04	164704	99.63	0	0	d__Bacteria;p__Firmicutes;c__Bacilli;o__Lactobacillales;f__Enterococcaceae;g__Enterococcus_B;s__Enterococcus_B faecium
OP53wI16	I1	109.828	ASV1	172	98449	2251961	58.84	25776	99.77	0.35	0	d__Bacteria;p__Actinobacteriota;c__Actinomycetia;o__Actinomycetales;f__Bifidobacteriaceae;g__Bifidobacterium;s__Bifidobacterium breve
OP59wI16	I1	90.0457	ASV1	123	120450	2284840	58.79	31507	100	0.46	0	d__Bacteria;p__Actinobacteriota;c__Actinomycetia;o__Actinomycetales;f__Bifidobacteriaceae;g__Bifidobacterium;s__Bifidobacterium breve
OP53wI18	I1	83.4484	ASV28	164	110992	2603812	46.56	27743	98.91	0	0	d__Bacteria;p__Firmicutes;c__Bacilli;o__Lactobacillales;f__Lactobacillaceae;g__Lacticaseibacillus;s__Lacticaseibacillus paracasei
OP58wI22	I1	105.019	ASV1	159	86020	2220460	58.77	27653	98.85	0.12	0	d__Bacteria;p__Actinobacteriota;c__Actinomycetia;o__Actinomycetales;f__Bifidobacteriaceae;g__Bifidobacterium;s__Bifidobacterium breve
OP59wI22	I1	95.34	ASV1	177	92499	2196787	58.79	23452	97.16	0.58	0	d__Bacteria;p__Actinobacteriota;c__Actinomycetia;o__Actinomycetales;f__Bifidobacteriaceae;g__Bifidobacterium;s__Bifidobacterium breve
OP58wI23	I1	51.7458	ASV8	319	74576	3397671	63.97	17628	97.1	0.81	0	d__Bacteria;p__Actinobacteriota;c__Coriobacteriia;o__Coriobacteriales;f__Eggerthellaceae;g__Eggerthella;s__Eggerthella lenta
OP59wI18	I1	71.6989	ASV49	200	188989	4518739	38.79	59732	99.31	4.43	0	d__Bacteria;p__Firmicutes;c__Bacilli;o__Lactobacillales;f__Enterococcaceae;g__Enterococcus_A;s__Enterococcus_A avium
OP57wI19	I1	101.389	ASV1	132	120513	2257136	58.83	31914	99.54	0.12	0	d__Bacteria;p__Actinobacteriota;c__Actinomycetia;o__Actinomycetales;f__Bifidobacteriaceae;g__Bifidobacterium;s__Bifidobacterium breve
OP53wI20	I1	90.3692	ASV8	883	47670	3215731	63.81	6547	95.03	2	0	d__Bacteria;p__Actinobacteriota;c__Coriobacteriia;o__Coriobacteriales;f__Eggerthellaceae;g__Eggerthella;s__Eggerthella lenta
OP54wI20	I1	99.0174	ASV14	55	525410	2964584	37.45	169072	99.63	0	0	d__Bacteria;p__Firmicutes;c__Bacilli;o__Lactobacillales;f__Enterococcaceae;g__Enterococcus;s__Enterococcus faecalis
OP58wI20	I1	58.768	ASV8	341	77159	3398540	64.04	15321	95.97	0.12	0	d__Bacteria;p__Actinobacteriota;c__Coriobacteriia;o__Coriobacteriales;f__Eggerthellaceae;g__Eggerthella;s__Eggerthella lenta
OP59wI20	I1	74.8066	ASV49	178	292958	4516611	38.79	59890	99.31	4.43	0	d__Bacteria;p__Firmicutes;c__Bacilli;o__Lactobacillales;f__Enterococcaceae;g__Enterococcus_A;s__Enterococcus_A avium
OP58wI21	I1	67.9337	ASV165	65	220309	3089358	53.24	89246	95.03	0.52	0	d__Bacteria;p__Firmicutes;c__Bacilli;o__Lactobacillales;f__Lactobacillaceae;g__Schleiferilactobacillus;s__Schleiferilactobacillus harbinensis
OP59wI21	I1	72.0147	ASV1	289	83062	2762466	59.87	19083	98.11	0.38	0	d__Bacteria;p__Actinobacteriota;c__Actinomycetia;o__Actinomycetales;f__Bifidobacteriaceae;g__Bifidobacterium;s__Bifidobacterium infantis
OP57wI24	I1	83.8798	ASV1	127	86077	2237410	58.83	34373	99.54	0	0	d__Bacteria;p__Actinobacteriota;c__Actinomycetia;o__Actinomycetales;f__Bifidobacteriaceae;g__Bifidobacterium;s__Bifidobacterium breve
OP53wI8	I1	89.9866	ASV14	56	367598	2961632	37.44	140193	99.63	0	0	d__Bacteria;p__Firmicutes;c__Bacilli;o__Lactobacillales;f__Enterococcaceae;g__Enterococcus;s__Enterococcus faecalis
OP59wI8	I1	69.3885	ASV1	202	81596	2410735	59.89	21026	96.26	0.92	0	d__Bacteria;p__Actinobacteriota;c__Actinomycetia;o__Actinomycetales;f__Bifidobacteriaceae;g__Bifidobacterium;s__Bifidobacterium infantis
OP53wI9	I1	85.7194	ASV14	49	525410	2962817	37.44	161553	99.63	0	0	d__Bacteria;p__Firmicutes;c__Bacilli;o__Lactobacillales;f__Enterococcaceae;g__Enterococcus;s__Enterococcus faecalis
OP58wI24	I1	47.5992	ASV8	489	46502	3300408	63.9	10673	94.35	0.92	0	d__Bacteria;p__Actinobacteriota;c__Coriobacteriia;o__Coriobacteriales;f__Eggerthellaceae;g__Eggerthella;s__Eggerthella lenta
OP59wI24	I1	74.0444	ASV1	166	78618	2217722	58.82	24315	98.62	1.01	0	d__Bacteria;p__Actinobacteriota;c__Actinomycetia;o__Actinomycetales;f__Bifidobacteriaceae;g__Bifidobacterium;s__Bifidobacterium breve
OP59wI3	I1	84.7186	ASV24	38	488781	2202131	56.19	109233	96.36	0.45	0	d__Bacteria;p__Actinobacteriota;c__Actinomycetia;o__Actinomycetales;f__Bifidobacteriaceae;g__Bifidobacterium;s__Bifidobacterium pseudocatenulatum
OP53wI4	I1	96.5598	ASV28	162	124312	2653759	46.43	39073	98.91	0	0	d__Bacteria;p__Firmicutes;c__Bacilli;o__Lactobacillales;f__Lactobacillaceae;g__Lacticaseibacillus;s__Lacticaseibacillus paracasei
OP60wI4	I1	132.721	ASV48	33	266752	1987886	32.08	115646	99.39	0	0	d__Bacteria;p__Firmicutes_A;c__Clostridia;o__Tissierellales;f__Peptoniphilaceae;g__Finegoldia;s__Finegoldia magna_H
OP60wI5	I1	87.4265	ASV24	72	210331	2198598	56.44	64963	98.82	0.23	0	d__Bacteria;p__Actinobacteriota;c__Actinomycetia;o__Actinomycetales;f__Bifidobacteriaceae;g__Bifidobacterium;s__Bifidobacterium pseudocatenulatum
OP58wI6	I1	72.8756	ASV15	41	226066	2100831	37.24	111020	100	0	0	d__Bacteria;p__Firmicutes;c__Bacilli;o__Lactobacillales;f__Streptococcaceae;g__Streptococcus;s__Streptococcus pasteurianus
OP60wI7	I1	119.212	ASV24	51	210331	2165980	56.38	88749	93.64	0.23	0	d__Bacteria;p__Actinobacteriota;c__Actinomycetia;o__Actinomycetales;f__Bifidobacteriaceae;g__Bifidobacterium;s__Bifidobacterium pseudocatenulatum
OP59wI9	I1	64.1173	ASV24	43	416108	2418111	54.72	206963	99.55	0.91	0	d__Bacteria;p__Actinobacteriota;c__Actinomycetia;o__Actinomycetales;f__Bifidobacteriaceae;g__Bifidobacterium;s__Bifidobacterium pseudocatenulatum
OP57wJ14	I1	104.719	ASV28	174	75253	2602222	46.55	27025	98.91	0	0	d__Bacteria;p__Firmicutes;c__Bacilli;o__Lactobacillales;f__Lactobacillaceae;g__Lacticaseibacillus;s__Lacticaseibacillus paracasei
OP60wJ14	I1	284.137	ASV14	53	472562	2585213	38.04	213555	99.63	0	0	d__Bacteria;p__Firmicutes;c__Bacilli;o__Lactobacillales;f__Enterococcaceae;g__Enterococcus_B;s__Enterococcus_B faecium
OP57wJ16	I1	86.7478	ASV28	151	110740	2611165	46.56	32977	98.78	0	0	d__Bacteria;p__Firmicutes;c__Bacilli;o__Lactobacillales;f__Lactobacillaceae;g__Lacticaseibacillus;s__Lacticaseibacillus paracasei
OP60wI9	I1	114.87	ASV1	129	99974	2287890	58.64	33637	99.54	0	0	d__Bacteria;p__Actinobacteriota;c__Actinomycetia;o__Actinomycetales;f__Bifidobacteriaceae;g__Bifidobacterium;s__Bifidobacterium breve
OP53wJ11	I1	69.1347	ASV8	553	52728	3281446	63.84	9180	89.89	0.81	0	d__Bacteria;p__Actinobacteriota;c__Coriobacteriia;o__Coriobacteriales;f__Eggerthellaceae;g__Eggerthella;s__Eggerthella lenta
OP59wJ11	I1	80.968	ASV1	465	41544	2308010	58.6	9159	95.76	4.89	52.38	d__Bacteria;p__Actinobacteriota;c__Actinomycetia;o__Actinomycetales;f__Bifidobacteriaceae;g__Bifidobacterium;s__Bifidobacterium breve
OP53wJ12	I1	95.0453	ASV28	160	110740	2606672	46.56	30289	98.91	0	0	d__Bacteria;p__Firmicutes;c__Bacilli;o__Lactobacillales;f__Lactobacillaceae;g__Lacticaseibacillus;s__Lacticaseibacillus paracasei
OP59wJ12	I1	55.1907	ASV8	313	80534	3353896	63.93	17739	92.61	0.81	0	d__Bacteria;p__Actinobacteriota;c__Coriobacteriia;o__Coriobacteriales;f__Eggerthellaceae;g__Eggerthella;s__Eggerthella lenta
OP60wJ12	I1	80.497	ASV24	47	210331	2254982	56.46	75761	100	0.23	0	d__Bacteria;p__Actinobacteriota;c__Actinomycetia;o__Actinomycetales;f__Bifidobacteriaceae;g__Bifidobacterium;s__Bifidobacterium pseudocatenulatum
OP53wJ13	I1	69.1304	ASV114	86	356505	2577579	59.01	90883	99.25	1.07	0	d__Bacteria;p__Actinobacteriota;c__Actinomycetia;o__Actinomycetales;f__Actinomycetaceae;g__Pauljensenia;s__Pauljensenia radingae_A
OP53wJ14	I1	82.2923	ASV14	54	329679	2959670	37.43	157451	99.63	0	0	d__Bacteria;p__Firmicutes;c__Bacilli;o__Lactobacillales;f__Enterococcaceae;g__Enterococcus;s__Enterococcus faecalis
OP60wJ16	I1	68.3815	ASV24	63	213470	2236537	56.51	83817	99.55	0.23	0	d__Bacteria;p__Actinobacteriota;c__Actinomycetia;o__Actinomycetales;f__Bifidobacteriaceae;g__Bifidobacterium;s__Bifidobacterium pseudocatenulatum
OP58wJ20	I1	250.378	ASV26	35	520801	3246593	40.56	307882	99.25	0.39	0	d__Bacteria;p__Firmicutes;c__Bacilli;o__Lactobacillales;f__Enterococcaceae;g__Enterococcus_D;s__Enterococcus_D gallinarum
OP59wJ20	I1	66.7092	ASV24	46	495924	2216666	56.34	133328	100	0.45	0	d__Bacteria;p__Actinobacteriota;c__Actinomycetia;o__Actinomycetales;f__Bifidobacteriaceae;g__Bifidobacterium;s__Bifidobacterium pseudocatenulatum
OP60wJ22	I1	67.6167	ASV24	69	181939	2223996	56.48	63683	98.64	0.23	0	d__Bacteria;p__Actinobacteriota;c__Actinomycetia;o__Actinomycetales;f__Bifidobacteriaceae;g__Bifidobacterium;s__Bifidobacterium pseudocatenulatum
OP57wJ17	I1	76.5993	ASV14	52	525410	2962569	37.45	170731	99.63	0	0	d__Bacteria;p__Firmicutes;c__Bacilli;o__Lactobacillales;f__Enterococcaceae;g__Enterococcus;s__Enterococcus faecalis
OP58wJ17	I1	77.8992	ASV26	37	520801	3244563	40.56	242378	99.25	0.39	0	d__Bacteria;p__Firmicutes;c__Bacilli;o__Lactobacillales;f__Enterococcaceae;g__Enterococcus_D;s__Enterococcus_D gallinarum
OP59wJ17	I1	61.4102	ASV49	150	212474	4527231	38.82	77709	99.31	4.43	0	d__Bacteria;p__Firmicutes;c__Bacilli;o__Lactobacillales;f__Enterococcaceae;g__Enterococcus_A;s__Enterococcus_A avium
OP57wJ18	I1	72.012	ASV1	116	70262	2244648	58.84	38982	99.92	0	0	d__Bacteria;p__Actinobacteriota;c__Actinomycetia;o__Actinomycetales;f__Bifidobacteriaceae;g__Bifidobacterium;s__Bifidobacterium breve
OP59wJ18	I1	59.0378	ASV49	194	293113	4513631	38.78	59890	99.31	4.43	0	d__Bacteria;p__Firmicutes;c__Bacilli;o__Lactobacillales;f__Enterococcaceae;g__Enterococcus_A;s__Enterococcus_A avium
OP60wJ18	I1	299.492	ASV14	39	475437	2585926	38.04	212938	99.63	0	0	d__Bacteria;p__Firmicutes;c__Bacilli;o__Lactobacillales;f__Enterococcaceae;g__Enterococcus_B;s__Enterococcus_B faecium
OP57wJ20	I1	230.506	ASV14	53	525396	2964112	37.44	179177	99.63	0	0	d__Bacteria;p__Firmicutes;c__Bacilli;o__Lactobacillales;f__Enterococcaceae;g__Enterococcus;s__Enterococcus faecalis
OP57wJ24	I1	71.3228	ASV1	118	80613	2238954	58.84	35550	99	0	0	d__Bacteria;p__Actinobacteriota;c__Actinomycetia;o__Actinomycetales;f__Bifidobacteriaceae;g__Bifidobacterium;s__Bifidobacterium breve
OP54wJ8	I1	54.3569	ASV26	45	423388	3426731	40.35	175037	99.25	0.38	0	d__Bacteria;p__Firmicutes;c__Bacilli;o__Lactobacillales;f__Enterococcaceae;g__Enterococcus_D;s__Enterococcus_D gallinarum
OP53wJ9	I1	61.6097	ASV28	175	110614	2600082	46.55	24996	98.91	0	0	d__Bacteria;p__Firmicutes;c__Bacilli;o__Lactobacillales;f__Lactobacillaceae;g__Lacticaseibacillus;s__Lacticaseibacillus paracasei
OP54wJ9	I1	44.5983	ASV26	20	720927	3435680	40.36	367407	99.25	0.38	0	d__Bacteria;p__Firmicutes;c__Bacilli;o__Lactobacillales;f__Enterococcaceae;g__Enterococcus_D;s__Enterococcus_D gallinarum
OP58wJ24	I1	59.5452	ASV265	49	333801	3535076	31.24	151295	99.19	1.08	0	d__Bacteria;p__Firmicutes_A;c__Clostridia;o__Clostridiales;f__Clostridiaceae;g__Clostridium_X;s__Clostridium_X cadaveris
OP53wJ3	I1	79.1706	ASV8	929	29657	3183051	63.74	5950	94.02	3.61	0	d__Bacteria;p__Actinobacteriota;c__Coriobacteriia;o__Coriobacteriales;f__Eggerthellaceae;g__Eggerthella;s__Eggerthella lenta
OP60wJ3	I1	132.324	ASV48	29	338976	1989781	32.08	134310	99.39	0	0	d__Bacteria;p__Firmicutes_A;c__Clostridia;o__Tissierellales;f__Peptoniphilaceae;g__Finegoldia;s__Finegoldia magna_H
OP53wJ4	I1	72.3259	ASV28	104	156072	2619354	46.59	52527	98.91	0	0	d__Bacteria;p__Firmicutes;c__Bacilli;o__Lactobacillales;f__Lactobacillaceae;g__Lacticaseibacillus;s__Lacticaseibacillus paracasei
OP59wJ4	I1	107.091	ASV1	298	163940	2591886	60.36	19521	98.26	0.61	0	d__Bacteria;p__Actinobacteriota;c__Actinomycetia;o__Actinomycetales;f__Bifidobacteriaceae;g__Bifidobacterium;s__Bifidobacterium longum
OP54wJ6	I1	89.7914	ASV1	575	32477	2601968	59.69	9049	90.19	3.17	0	d__Bacteria;p__Actinobacteriota;c__Actinomycetia;o__Actinomycetales;f__Bifidobacteriaceae;g__Bifidobacterium;s__Bifidobacterium infantis
OP58wJ7	I1	77.8392	ASV272	57	313293	3281126	43.74	155904	99.25	0.87	0	d__Bacteria;p__Firmicutes;c__Bacilli;o__Lactobacillales;f__Enterococcaceae;g__Enterococcus_C;s__Enterococcus_C sp009933135
OP53wJ8	I1	75.1653	ASV14	60	367603	2956058	37.42	132633	99.63	0	0	d__Bacteria;p__Firmicutes;c__Bacilli;o__Lactobacillales;f__Enterococcaceae;g__Enterococcus;s__Enterococcus faecalis
OP58wK11	I1	69.1661	ASV165	66	352547	3157526	53.18	77158	96.07	0.52	0	d__Bacteria;p__Firmicutes;c__Bacilli;o__Lactobacillales;f__Lactobacillaceae;g__Schleiferilactobacillus;s__Schleiferilactobacillus harbinensis
OP58wK17	I1	46.5928	ASV8	315	59168	3453270	64.04	17269	99.73	0.92	50	d__Bacteria;p__Actinobacteriota;c__Coriobacteriia;o__Coriobacteriales;f__Eggerthellaceae;g__Eggerthella;s__Eggerthella lenta
OP58wK18	I1	68.0804	ASV165	109	191583	3171810	53.18	57762	96.07	0.52	0	d__Bacteria;p__Firmicutes;c__Bacilli;o__Lactobacillales;f__Lactobacillaceae;g__Schleiferilactobacillus;s__Schleiferilactobacillus harbinensis
OP58wK13	I1	85.3171	ASV28	84	317144	3018034	46.16	83556	99.39	0	0	d__Bacteria;p__Firmicutes;c__Bacilli;o__Lactobacillales;f__Lactobacillaceae;g__Lacticaseibacillus;s__Lacticaseibacillus paracasei
OP58wK14	I1	60.743	ASV49	73	521963	4167397	39.41	118412	99.31	4.59	0	d__Bacteria;p__Firmicutes;c__Bacilli;o__Lactobacillales;f__Enterococcaceae;g__Enterococcus_A;s__Enterococcus_A raffinosus
OP59wK14	I1	84.74	ASV1	175	62165	2222551	58.81	24137	99.54	0.58	0	d__Bacteria;p__Actinobacteriota;c__Actinomycetia;o__Actinomycetales;f__Bifidobacteriaceae;g__Bifidobacterium;s__Bifidobacterium breve
OP60wK14	I1	367.524	ASV48	32	338332	1987662	32.09	134310	99.39	0	0	d__Bacteria;p__Firmicutes_A;c__Clostridia;o__Tissierellales;f__Peptoniphilaceae;g__Finegoldia;s__Finegoldia magna_H
OP54wK16	I1	65.79	ASV55	35	363511	2995226	46.57	198429	99.46	0	0	d__Bacteria;p__Firmicutes;c__Bacilli;o__Lactobacillales;f__Lactobacillaceae;g__Lacticaseibacillus;s__Lacticaseibacillus rhamnosus
OP58wK16	I1	76.2591	ASV272	63	313293	3281584	43.74	153425	99.25	0.87	0	d__Bacteria;p__Firmicutes;c__Bacilli;o__Lactobacillales;f__Enterococcaceae;g__Enterococcus_C;s__Enterococcus_C sp009933135
OP60wK16	I1	300.927	ASV14	46	446972	2565523	38.06	174846	98.13	0	0	d__Bacteria;p__Firmicutes;c__Bacilli;o__Lactobacillales;f__Enterococcaceae;g__Enterococcus_B;s__Enterococcus_B faecium
OP57wK17	I1	67.4899	ASV1	104	120350	2245297	58.84	40637	100	0.12	0	d__Bacteria;p__Actinobacteriota;c__Actinomycetia;o__Actinomycetales;f__Bifidobacteriaceae;g__Bifidobacterium;s__Bifidobacterium breve
OP60wK20	I1	113.09	ASV24	40	255696	2271997	56.43	99873	99.55	0.23	0	d__Bacteria;p__Actinobacteriota;c__Actinomycetia;o__Actinomycetales;f__Bifidobacteriaceae;g__Bifidobacterium;s__Bifidobacterium pseudocatenulatum
OP60wK4	I1	312.709	ASV14	47	446933	2565357	38.06	174846	98.13	0	0	d__Bacteria;p__Firmicutes;c__Bacilli;o__Lactobacillales;f__Enterococcaceae;g__Enterococcus_B;s__Enterococcus_B faecium
OP53wK5	I1	30.7512	ASV12	58	619451	5138884	43.49	173361	98.88	0	0	d__Bacteria;p__Bacteroidota;c__Bacteroidia;o__Bacteroidales;f__Bacteroidaceae;g__Bacteroides;s__Bacteroides fragilis
OP58wK8	I1	45.3393	ASV12	46	926654	5213614	43.55	418392	99.26	0	0	d__Bacteria;p__Bacteroidota;c__Bacteroidia;o__Bacteroidales;f__Bacteroidaceae;g__Bacteroides;s__Bacteroides fragilis
OP58wK21	I1	87.4687	ASV1	121	164810	2263062	58.84	36153	99.54	0	0	d__Bacteria;p__Actinobacteriota;c__Actinomycetia;o__Actinomycetales;f__Bifidobacteriaceae;g__Bifidobacterium;s__Bifidobacterium breve
OP54wK22	I1	77.5756	ASV55	75	221181	2958750	46.57	90642	98.91	0	0	d__Bacteria;p__Firmicutes;c__Bacilli;o__Lactobacillales;f__Lactobacillaceae;g__Lacticaseibacillus;s__Lacticaseibacillus rhamnosus
OP58wK22	I1	296.135	ASV26	30	475029	3210322	40.54	241480	99.25	0.39	0	d__Bacteria;p__Firmicutes;c__Bacilli;o__Lactobacillales;f__Enterococcaceae;g__Enterococcus_D;s__Enterococcus_D gallinarum
OP60wK22	I1	302.88	ASV14	45	472753	2587230	38.04	212899	99.63	0	0	d__Bacteria;p__Firmicutes;c__Bacilli;o__Lactobacillales;f__Enterococcaceae;g__Enterococcus_B;s__Enterococcus_B faecium
OP57wK24	I1	113.822	ASV114	86	234762	2535569	59.01	81529	98.58	1.22	25	d__Bacteria;p__Actinobacteriota;c__Actinomycetia;o__Actinomycetales;f__Actinomycetaceae;g__Pauljensenia;s__Pauljensenia radingae_A
OP59wK3	I1	126.727	ASV108	182	66713	1801079	60.48	17140	97.46	0.49	0	d__Bacteria;p__Actinobacteriota;c__Actinomycetia;o__Actinomycetales;f__Bifidobacteriaceae;g__Bifidobacterium;s__Bifidobacterium animalis
OP60wK3	I1	106.242	ASV24	53	210331	2253812	56.43	97910	99.55	0.23	0	d__Bacteria;p__Actinobacteriota;c__Actinomycetia;o__Actinomycetales;f__Bifidobacteriaceae;g__Bifidobacterium;s__Bifidobacterium pseudocatenulatum
OP60wK8	I1	66.9748	ASV24	57	216958	2211124	56.39	57820	95.45	0.23	0	d__Bacteria;p__Actinobacteriota;c__Actinomycetia;o__Actinomycetales;f__Bifidobacteriaceae;g__Bifidobacterium;s__Bifidobacterium pseudocatenulatum
OP53wL16	I1	251.463	ASV14	53	525410	2964964	37.45	172251	99.63	0	0	d__Bacteria;p__Firmicutes;c__Bacilli;o__Lactobacillales;f__Enterococcaceae;g__Enterococcus;s__Enterococcus faecalis
OP57wL16	I1	219.794	ASV14	51	525410	2961571	37.44	179177	99.63	0	0	d__Bacteria;p__Firmicutes;c__Bacilli;o__Lactobacillales;f__Enterococcaceae;g__Enterococcus;s__Enterococcus faecalis
OP54wL17	I1	82.484	ASV1	200	54000	2227292	58.82	21322	99.08	0.67	0	d__Bacteria;p__Actinobacteriota;c__Actinomycetia;o__Actinomycetales;f__Bifidobacteriaceae;g__Bifidobacterium;s__Bifidobacterium breve
OP53wK9	I1	66.114	ASV8	693	29893	3292321	63.83	6883	93.79	0.81	0	d__Bacteria;p__Actinobacteriota;c__Coriobacteriia;o__Coriobacteriales;f__Eggerthellaceae;g__Eggerthella;s__Eggerthella lenta
OP59wK9	I1	52.0944	ASV49	187	189138	4521296	38.79	59740	99.31	4.43	0	d__Bacteria;p__Firmicutes;c__Bacilli;o__Lactobacillales;f__Enterococcaceae;g__Enterococcus_A;s__Enterococcus_A avium
OP53wL10	I1	98.8238	ASV114	61	210907	2561153	59.02	98305	98.78	1.07	0	d__Bacteria;p__Actinobacteriota;c__Actinomycetia;o__Actinomycetales;f__Actinomycetaceae;g__Pauljensenia;s__Pauljensenia radingae_A
OP58wL10	I1	116.03	ASV48	41	174240	1805758	32.13	87225	99.39	0	0	d__Bacteria;p__Firmicutes_A;c__Clostridia;o__Tissierellales;f__Peptoniphilaceae;g__Finegoldia;s__Finegoldia magna_H
OP60wL11	I1	80.2044	ASV1	113	113053	2387011	60.06	34453	97.19	0.46	0	d__Bacteria;p__Actinobacteriota;c__Actinomycetia;o__Actinomycetales;f__Bifidobacteriaceae;g__Bifidobacterium;s__Bifidobacterium longum
OP53wL13	I1	110.364	ASV15	40	377002	2103468	37.24	111020	100	0	0	d__Bacteria;p__Firmicutes;c__Bacilli;o__Lactobacillales;f__Streptococcaceae;g__Streptococcus;s__Streptococcus pasteurianus
OP58wL13	I1	354.573	ASV48	40	174240	1806226	32.13	112693	99.39	0	0	d__Bacteria;p__Firmicutes_A;c__Clostridia;o__Tissierellales;f__Peptoniphilaceae;g__Finegoldia;s__Finegoldia magna_H
OP53wL15	I1	99.7461	ASV15	45	226066	2103741	37.24	90432	100	0	0	d__Bacteria;p__Firmicutes;c__Bacilli;o__Lactobacillales;f__Streptococcaceae;g__Streptococcus;s__Streptococcus pasteurianus
OP57wL17	I1	57.3973	ASV1	142	85974	2223505	58.83	32060	99.08	0.23	0	d__Bacteria;p__Actinobacteriota;c__Actinomycetia;o__Actinomycetales;f__Bifidobacteriaceae;g__Bifidobacterium;s__Bifidobacterium breve
OP53wL3	I1	84.661	ASV14	58	329679	2961494	37.44	129470	99.63	0	0	d__Bacteria;p__Firmicutes;c__Bacilli;o__Lactobacillales;f__Enterococcaceae;g__Enterococcus;s__Enterococcus faecalis
OP60wL4	I1	104.133	ASV1	101	144141	2282726	58.72	39903	99.54	0	0	d__Bacteria;p__Actinobacteriota;c__Actinomycetia;o__Actinomycetales;f__Bifidobacteriaceae;g__Bifidobacterium;s__Bifidobacterium breve
OP58wL17	I1	87.6811	ASV28	128	139895	2929558	46.26	46724	99.46	0	0	d__Bacteria;p__Firmicutes;c__Bacilli;o__Lactobacillales;f__Lactobacillaceae;g__Lacticaseibacillus;s__Lacticaseibacillus paracasei
OP60wL18	I1	89.4139	ASV14	51	472806	2587346	38.04	170562	99.63	0	0	d__Bacteria;p__Firmicutes;c__Bacilli;o__Lactobacillales;f__Enterococcaceae;g__Enterococcus_B;s__Enterococcus_B faecium
OP54wL2	I1	84.816	ASV55	111	175814	2973475	46.55	70683	98.51	0.09	0	d__Bacteria;p__Firmicutes;c__Bacilli;o__Lactobacillales;f__Lactobacillaceae;g__Lacticaseibacillus;s__Lacticaseibacillus rhamnosus
OP59wL20	I1	118.358	ASV24	27	477537	2246196	56.21	290185	100	0.45	0	d__Bacteria;p__Actinobacteriota;c__Actinomycetia;o__Actinomycetales;f__Bifidobacteriaceae;g__Bifidobacterium;s__Bifidobacterium pseudocatenulatum
OP53wL21	I1	76.5192	ASV28	164	110740	2604776	46.56	29145	98.91	0	0	d__Bacteria;p__Firmicutes;c__Bacilli;o__Lactobacillales;f__Lactobacillaceae;g__Lacticaseibacillus;s__Lacticaseibacillus paracasei
OP58wL21	I1	63.2808	ASV55	53	307777	2967068	46.63	134578	99.46	0	0	d__Bacteria;p__Firmicutes;c__Bacilli;o__Lactobacillales;f__Lactobacillaceae;g__Lacticaseibacillus;s__Lacticaseibacillus rhamnosus
OP57wL24	I1	97.784	ASV28	158	110614	2595046	46.55	30660	98.91	0	0	d__Bacteria;p__Firmicutes;c__Bacilli;o__Lactobacillales;f__Lactobacillaceae;g__Lacticaseibacillus;s__Lacticaseibacillus paracasei
OP60wL24	I1	336.966	ASV48	33	266648	1987814	32.08	115646	99.39	0	0	d__Bacteria;p__Firmicutes_A;c__Clostridia;o__Tissierellales;f__Peptoniphilaceae;g__Finegoldia;s__Finegoldia magna_H
OP59wL5	I1	57.9078	ASV15	56	212818	1859130	37.53	53897	100	0.09	0	d__Bacteria;p__Firmicutes;c__Bacilli;o__Lactobacillales;f__Streptococcaceae;g__Streptococcus;s__Streptococcus lutetiensis
OP60wM13	I1	54.8294	ASV24	36	255100	2219889	56.44	87631	96.82	0.23	0	d__Bacteria;p__Actinobacteriota;c__Actinomycetia;o__Actinomycetales;f__Bifidobacteriaceae;g__Bifidobacterium;s__Bifidobacterium pseudocatenulatum
OP58wM14	I1	44.0215	ASV165	403	54379	3042915	53.11	12225	85.24	2.97	0	d__Bacteria;p__Firmicutes;c__Bacilli;o__Lactobacillales;f__Lactobacillaceae;g__Schleiferilactobacillus;s__Schleiferilactobacillus harbinensis
OP59wM14	I1	37.5407	ASV49	194	275968	4509751	38.79	59732	99.31	4.43	0	d__Bacteria;p__Firmicutes;c__Bacilli;o__Lactobacillales;f__Enterococcaceae;g__Enterococcus_A;s__Enterococcus_A avium
OP60wL6	I1	189.387	ASV14	48	446972	2585153	38.04	164703	99.63	0	0	d__Bacteria;p__Firmicutes;c__Bacilli;o__Lactobacillales;f__Enterococcaceae;g__Enterococcus_B;s__Enterococcus_B faecium
OP60wL7	I1	44.2219	ASV8	378	51921	3387421	63.98	13766	95.3	1.61	50	d__Bacteria;p__Actinobacteriota;c__Coriobacteriia;o__Coriobacteriales;f__Eggerthellaceae;g__Eggerthella;s__Eggerthella lenta
OP53wL9	I1	43.0908	ASV114	74	280117	2552562	59	100630	97.87	1.07	0	d__Bacteria;p__Actinobacteriota;c__Actinomycetia;o__Actinomycetales;f__Actinomycetaceae;g__Pauljensenia;s__Pauljensenia radingae_A
OP60wM1	I1	195.079	ASV14	50	475110	2586596	38.04	194955	99.63	0	0	d__Bacteria;p__Firmicutes;c__Bacilli;o__Lactobacillales;f__Enterococcaceae;g__Enterococcus_B;s__Enterococcus_B faecium
OP54wM10	I1	40.3902	ASV49	55	619058	4179414	39.42	147326	99.31	4.59	0	d__Bacteria;p__Firmicutes;c__Bacilli;o__Lactobacillales;f__Enterococcaceae;g__Enterococcus_A;s__Enterococcus_A raffinosus
OP60wM10	I1	53.0498	ASV24	94	195033	2205329	56.46	50636	97.27	0.23	0	d__Bacteria;p__Actinobacteriota;c__Actinomycetia;o__Actinomycetales;f__Bifidobacteriaceae;g__Bifidobacterium;s__Bifidobacterium pseudocatenulatum
OP58wM13	I1	55.4715	ASV28	176	93161	2996636	46.09	29269	99.39	0.05	0	d__Bacteria;p__Firmicutes;c__Bacilli;o__Lactobacillales;f__Lactobacillaceae;g__Lacticaseibacillus;s__Lacticaseibacillus paracasei
OP59wM13	I1	57.6182	ASV55	51	416665	2921653	46.67	174852	99.46	0	0	d__Bacteria;p__Firmicutes;c__Bacilli;o__Lactobacillales;f__Lactobacillaceae;g__Lacticaseibacillus;s__Lacticaseibacillus rhamnosus
OP54wM15	I1	48.0224	ASV1	135	110995	2334900	58.89	32939	99.54	0	0	d__Bacteria;p__Actinobacteriota;c__Actinomycetia;o__Actinomycetales;f__Bifidobacteriaceae;g__Bifidobacterium;s__Bifidobacterium breve
OP58wM18	I1	46.6576	ASV28	85	308794	3003929	46.12	61274	99.39	0.05	0	d__Bacteria;p__Firmicutes;c__Bacilli;o__Lactobacillales;f__Lactobacillaceae;g__Lacticaseibacillus;s__Lacticaseibacillus paracasei
OP58wM2	I1	35.1619	ASV165	105	229467	3135615	53.15	49953	93.72	0.52	0	d__Bacteria;p__Firmicutes;c__Bacilli;o__Lactobacillales;f__Lactobacillaceae;g__Schleiferilactobacillus;s__Schleiferilactobacillus harbinensis
OP60wM2	I1	78.7354	ASV1	105	145032	2266634	58.57	40673	96.24	0	0	d__Bacteria;p__Actinobacteriota;c__Actinomycetia;o__Actinomycetales;f__Bifidobacteriaceae;g__Bifidobacterium;s__Bifidobacterium breve
OP57wM15	I1	68.0937	ASV1	240	54091	2220888	58.81	17858	99.16	1.22	0	d__Bacteria;p__Actinobacteriota;c__Actinomycetia;o__Actinomycetales;f__Bifidobacteriaceae;g__Bifidobacterium;s__Bifidobacterium breve
OP60wM15	I1	46.2629	ASV1	66	151540	2281990	58.56	62752	96.16	0	0	d__Bacteria;p__Actinobacteriota;c__Actinomycetia;o__Actinomycetales;f__Bifidobacteriaceae;g__Bifidobacterium;s__Bifidobacterium breve
OP60wM16	I1	49.122	ASV1	171	80133	2271223	58.6	27001	99.39	0.84	0	d__Bacteria;p__Actinobacteriota;c__Actinomycetia;o__Actinomycetales;f__Bifidobacteriaceae;g__Bifidobacterium;s__Bifidobacterium breve
OP54wM17	I1	72.0357	ASV1	349	39645	2113133	58.75	10869	97.02	1.36	0	d__Bacteria;p__Actinobacteriota;c__Actinomycetia;o__Actinomycetales;f__Bifidobacteriaceae;g__Bifidobacterium;s__Bifidobacterium breve
OP57wM17	I1	174.728	ASV14	45	525410	2967822	37.46	201505	99.63	0	0	d__Bacteria;p__Firmicutes;c__Bacilli;o__Lactobacillales;f__Enterococcaceae;g__Enterococcus;s__Enterococcus faecalis
OP54wM18	I1	49.6638	ASV1	175	86960	2327650	58.89	23957	98.85	0	0	d__Bacteria;p__Actinobacteriota;c__Actinomycetia;o__Actinomycetales;f__Bifidobacteriaceae;g__Bifidobacterium;s__Bifidobacterium breve
OP57wM18	I1	65.804	ASV28	161	89260	2600241	46.55	30289	98.91	0	0	d__Bacteria;p__Firmicutes;c__Bacilli;o__Lactobacillales;f__Lactobacillaceae;g__Lacticaseibacillus;s__Lacticaseibacillus paracasei
OP57wM20	I1	53.8258	ASV1	118	79518	2248361	58.84	33138	98.85	0	0	d__Bacteria;p__Actinobacteriota;c__Actinomycetia;o__Actinomycetales;f__Bifidobacteriaceae;g__Bifidobacterium;s__Bifidobacterium breve
OP58wM24	I1	45.5526	ASV55	38	399633	2952274	46.64	174634	97.83	0	0	d__Bacteria;p__Firmicutes;c__Bacilli;o__Lactobacillales;f__Lactobacillaceae;g__Lacticaseibacillus;s__Lacticaseibacillus rhamnosus
OP59wM24	I1	36.2399	ASV49	156	214909	4553367	38.79	77071	99.31	4.43	0	d__Bacteria;p__Firmicutes;c__Bacilli;o__Lactobacillales;f__Enterococcaceae;g__Enterococcus_A;s__Enterococcus_A avium
OP59wM3	I1	51.3048	ASV1	170	53537	2146608	58.81	26187	98.39	0.53	0	d__Bacteria;p__Actinobacteriota;c__Actinomycetia;o__Actinomycetales;f__Bifidobacteriaceae;g__Bifidobacterium;s__Bifidobacterium breve
OP57wM21	I1	64.6076	ASV1	182	62165	2228055	58.82	24295	98.08	0.12	0	d__Bacteria;p__Actinobacteriota;c__Actinomycetia;o__Actinomycetales;f__Bifidobacteriaceae;g__Bifidobacterium;s__Bifidobacterium breve
OP58wM21	I1	56.1241	ASV28	78	233044	3016357	46.13	68834	99.39	0.05	0	d__Bacteria;p__Firmicutes;c__Bacilli;o__Lactobacillales;f__Lactobacillaceae;g__Lacticaseibacillus;s__Lacticaseibacillus paracasei
OP58wM22	I1	171.144	ASV26	28	474592	3211422	40.54	249555	99.25	0.39	0	d__Bacteria;p__Firmicutes;c__Bacilli;o__Lactobacillales;f__Enterococcaceae;g__Enterococcus_D;s__Enterococcus_D gallinarum
OP60wM22	I1	76.2745	ASV1	42	209307	2280937	58.6	95391	97.7	0	0	d__Bacteria;p__Actinobacteriota;c__Actinomycetia;o__Actinomycetales;f__Bifidobacteriaceae;g__Bifidobacterium;s__Bifidobacterium breve
OP58wM23	I1	165.817	ASV26	27	474593	3211924	40.54	314080	99.25	0.39	0	d__Bacteria;p__Firmicutes;c__Bacilli;o__Lactobacillales;f__Enterococcaceae;g__Enterococcus_D;s__Enterococcus_D gallinarum
OP59wM23	I1	53.6693	ASV1	157	62172	2202402	58.85	25841	98.62	0.09	0	d__Bacteria;p__Actinobacteriota;c__Actinomycetia;o__Actinomycetales;f__Bifidobacteriaceae;g__Bifidobacterium;s__Bifidobacterium breve
OP57wM24	I1	76.2949	ASV1	124	79521	2224691	58.83	36143	98.85	0	0	d__Bacteria;p__Actinobacteriota;c__Actinomycetia;o__Actinomycetales;f__Bifidobacteriaceae;g__Bifidobacterium;s__Bifidobacterium breve
OP58wM5	I1	36.9989	ASV55	55	307732	2935920	46.62	138936	98.91	0	0	d__Bacteria;p__Firmicutes;c__Bacilli;o__Lactobacillales;f__Lactobacillaceae;g__Lacticaseibacillus;s__Lacticaseibacillus rhamnosus
OP60wN12	I1	52.6142	ASV24	42	278802	2259384	56.4	88804	100	0.23	0	d__Bacteria;p__Actinobacteriota;c__Actinomycetia;o__Actinomycetales;f__Bifidobacteriaceae;g__Bifidobacterium;s__Bifidobacterium pseudocatenulatum
OP58wN13	I1	50.6268	ASV28	82	195616	2999905	46.14	68562	99.39	0.05	0	d__Bacteria;p__Firmicutes;c__Bacilli;o__Lactobacillales;f__Lactobacillaceae;g__Lacticaseibacillus;s__Lacticaseibacillus paracasei
OP53wN14	I1	59.4823	ASV7	71	209951	2486065	32.58	77733	99.62	0.03	0	d__Bacteria;p__Firmicutes;c__Bacilli;o__Staphylococcales;f__Staphylococcaceae;g__Staphylococcus;s__Staphylococcus haemolyticus
OP59wM6	I1	63.5441	ASV108	167	67562	1835292	60.43	16942	96.22	0.67	0	d__Bacteria;p__Actinobacteriota;c__Actinomycetia;o__Actinomycetales;f__Bifidobacteriaceae;g__Bifidobacterium;s__Bifidobacterium animalis
OP53wM8	I1	58.7948	ASV7	76	210064	2481593	32.57	57258	99.62	0.03	0	d__Bacteria;p__Firmicutes;c__Bacilli;o__Staphylococcales;f__Staphylococcaceae;g__Staphylococcus;s__Staphylococcus haemolyticus
OP53wM9	I1	64.6721	ASV7	80	209844	2462760	32.59	77775	99.62	0	0	d__Bacteria;p__Firmicutes;c__Bacilli;o__Staphylococcales;f__Staphylococcaceae;g__Staphylococcus;s__Staphylococcus haemolyticus
OP59wM9	I1	114.123	ASV49	166	292800	4537296	38.79	77709	99.31	4.43	0	d__Bacteria;p__Firmicutes;c__Bacilli;o__Lactobacillales;f__Enterococcaceae;g__Enterococcus_A;s__Enterococcus_A avium
OP57wN10	I1	63.167	ASV28	149	110740	2601514	46.56	32977	98.91	0	0	d__Bacteria;p__Firmicutes;c__Bacilli;o__Lactobacillales;f__Lactobacillaceae;g__Lacticaseibacillus;s__Lacticaseibacillus paracasei
OP57wN11	I1	62.0939	ASV28	106	270434	2620754	46.58	49967	98.91	0	0	d__Bacteria;p__Firmicutes;c__Bacilli;o__Lactobacillales;f__Lactobacillaceae;g__Lacticaseibacillus;s__Lacticaseibacillus paracasei
OP60wN11	I1	67.383	ASV1	454	36617	2132971	58.46	8915	92.9	1.96	0	d__Bacteria;p__Actinobacteriota;c__Actinomycetia;o__Actinomycetales;f__Bifidobacteriaceae;g__Bifidobacterium;s__Bifidobacterium breve
OP58wN21	I1	57.4602	ASV28	80	317141	2946612	46.21	83551	98.3	0	0	d__Bacteria;p__Firmicutes;c__Bacilli;o__Lactobacillales;f__Lactobacillaceae;g__Lacticaseibacillus;s__Lacticaseibacillus paracasei
OP60wN21	I1	36.8497	ASV14	43	501371	2587083	38.05	188570	99.25	0	0	d__Bacteria;p__Firmicutes;c__Bacilli;o__Lactobacillales;f__Enterococcaceae;g__Enterococcus_B;s__Enterococcus_B faecium
OP53wN22	I1	59.986	ASV7	78	209925	2478105	32.59	56901	99.56	0.03	0	d__Bacteria;p__Firmicutes;c__Bacilli;o__Staphylococcales;f__Staphylococcaceae;g__Staphylococcus;s__Staphylococcus haemolyticus
OP57wN17	I1	179.431	ASV14	45	293271	2962455	37.44	161553	99.63	0	0	d__Bacteria;p__Firmicutes;c__Bacilli;o__Lactobacillales;f__Enterococcaceae;g__Enterococcus;s__Enterococcus faecalis
OP58wN17	I1	164.164	ASV14	60	549486	2910519	37.42	134683	99.63	0	0	d__Bacteria;p__Firmicutes;c__Bacilli;o__Lactobacillales;f__Enterococcaceae;g__Enterococcus;s__Enterococcus faecalis
OP57wN18	I1	53.4586	ASV1	171	86009	2237476	58.84	25177	97.93	0.09	0	d__Bacteria;p__Actinobacteriota;c__Actinomycetia;o__Actinomycetales;f__Bifidobacteriaceae;g__Bifidobacterium;s__Bifidobacterium breve
OP58wN18	I1	166.905	ASV26	27	614019	3212259	40.54	282431	99.25	0.39	0	d__Bacteria;p__Firmicutes;c__Bacilli;o__Lactobacillales;f__Enterococcaceae;g__Enterococcus_D;s__Enterococcus_D gallinarum
OP60wN19	I1	208.644	ASV14	44	446933	2565023	38.06	174846	98.13	0	0	d__Bacteria;p__Firmicutes;c__Bacilli;o__Lactobacillales;f__Enterococcaceae;g__Enterococcus_B;s__Enterococcus_B faecium
OP58wN2	I1	52.3043	ASV55	33	384973	2970064	46.63	179475	99.46	0	0	d__Bacteria;p__Firmicutes;c__Bacilli;o__Lactobacillales;f__Lactobacillaceae;g__Lacticaseibacillus;s__Lacticaseibacillus rhamnosus
OP60wN20	I1	61.3884	ASV14	41	501492	2587903	38.04	255359	99.63	0	0	d__Bacteria;p__Firmicutes;c__Bacilli;o__Lactobacillales;f__Enterococcaceae;g__Enterococcus_B;s__Enterococcus_B faecium
OP57wO17	I1	186.409	ASV14	51	525410	2966489	37.45	185224	99.63	0	0	d__Bacteria;p__Firmicutes;c__Bacilli;o__Lactobacillales;f__Enterococcaceae;g__Enterococcus;s__Enterococcus faecalis
OP57wO18	I1	164.557	ASV14	51	525410	2966540	37.45	173538	99.63	0	0	d__Bacteria;p__Firmicutes;c__Bacilli;o__Lactobacillales;f__Enterococcaceae;g__Enterococcus;s__Enterococcus faecalis
OP60wO18	I1	48.0934	ASV24	54	186926	2186975	56.36	80036	98.64	0.23	0	d__Bacteria;p__Actinobacteriota;c__Actinomycetia;o__Actinomycetales;f__Bifidobacteriaceae;g__Bifidobacterium;s__Bifidobacterium pseudocatenulatum
OP59wN23	I1	42.9501	ASV1	221	144582	2693385	60.43	22297	99.31	1.15	25	d__Bacteria;p__Actinobacteriota;c__Actinomycetia;o__Actinomycetales;f__Bifidobacteriaceae;g__Bifidobacterium;s__Bifidobacterium longum
OP58wN24	I1	80.0325	ASV219	100	115143	2004395	52.09	48813	99.18	0.27	0	d__Bacteria;p__Firmicutes;c__Bacilli;o__Lactobacillales;f__Lactobacillaceae;g__Limosilactobacillus;s__Limosilactobacillus fermentum
OP53wN4	I1	42.7819	ASV7	111	174399	2476590	32.58	38220	98.85	0.6	0	d__Bacteria;p__Firmicutes;c__Bacilli;o__Staphylococcales;f__Staphylococcaceae;g__Staphylococcus;s__Staphylococcus haemolyticus
OP58wN5	I1	92.3539	ASV219	125	101882	1985595	52.16	37206	99.18	0.27	0	d__Bacteria;p__Firmicutes;c__Bacilli;o__Lactobacillales;f__Lactobacillaceae;g__Limosilactobacillus;s__Limosilactobacillus fermentum
OP53wN8	I1	62.4039	ASV7	75	210495	2483966	32.59	77683	99.37	0.03	0	d__Bacteria;p__Firmicutes;c__Bacilli;o__Staphylococcales;f__Staphylococcaceae;g__Staphylococcus;s__Staphylococcus haemolyticus
OP60wN8	I1	252.443	ASV48	30	339192	1990229	32.08	134310	99.39	0	0	d__Bacteria;p__Firmicutes_A;c__Clostridia;o__Tissierellales;f__Peptoniphilaceae;g__Finegoldia;s__Finegoldia magna_H
OP58wO13	I1	51.1433	ASV55	29	489656	2970368	46.63	205392	99.46	0	0	d__Bacteria;p__Firmicutes;c__Bacilli;o__Lactobacillales;f__Lactobacillaceae;g__Lacticaseibacillus;s__Lacticaseibacillus rhamnosus
OP54wO16	I1	50.6912	ASV1	127	107394	2218638	58.83	32612	98.62	0.12	0	d__Bacteria;p__Actinobacteriota;c__Actinomycetia;o__Actinomycetales;f__Bifidobacteriaceae;g__Bifidobacterium;s__Bifidobacterium breve
OP59wP10	I1	61.5969	ASV108	161	55562	1822122	60.42	19426	96.42	0.42	0	d__Bacteria;p__Actinobacteriota;c__Actinomycetia;o__Actinomycetales;f__Bifidobacteriaceae;g__Bifidobacterium;s__Bifidobacterium animalis
OP60wP10	I1	78.0533	ASV24	47	322921	2173528	56.43	83808	95	0.23	0	d__Bacteria;p__Actinobacteriota;c__Actinomycetia;o__Actinomycetales;f__Bifidobacteriaceae;g__Bifidobacterium;s__Bifidobacterium pseudocatenulatum
OP53wO21	I1	68.7235	ASV7	81	209909	2477727	32.58	67261	99.62	0.03	0	d__Bacteria;p__Firmicutes;c__Bacilli;o__Staphylococcales;f__Staphylococcaceae;g__Staphylococcus;s__Staphylococcus haemolyticus
OP53wO23	I1	59.4953	ASV7	75	209964	2483534	32.58	77714	99.62	0.03	0	d__Bacteria;p__Firmicutes;c__Bacilli;o__Staphylococcales;f__Staphylococcaceae;g__Staphylococcus;s__Staphylococcus haemolyticus
OP58wO23	I1	56.4499	ASV165	102	317723	3169090	53.18	59960	92.41	0.52	0	d__Bacteria;p__Firmicutes;c__Bacilli;o__Lactobacillales;f__Lactobacillaceae;g__Schleiferilactobacillus;s__Schleiferilactobacillus harbinensis
OP54wO5	I1	71.8167	ASV219	167	70834	1974998	52.17	28264	99.07	0.27	0	d__Bacteria;p__Firmicutes;c__Bacilli;o__Lactobacillales;f__Lactobacillaceae;g__Limosilactobacillus;s__Limosilactobacillus fermentum
OP57wO5	I1	63.7707	ASV28	172	75355	2600272	46.55	25752	98.91	0	0	d__Bacteria;p__Firmicutes;c__Bacilli;o__Lactobacillales;f__Lactobacillaceae;g__Lacticaseibacillus;s__Lacticaseibacillus paracasei
OP53wO8	I1	59.1238	ASV7	91	206312	2479422	32.58	51635	99.62	0.09	0	d__Bacteria;p__Firmicutes;c__Bacilli;o__Staphylococcales;f__Staphylococcaceae;g__Staphylococcus;s__Staphylococcus haemolyticus
OP57wO8	I1	67.0543	ASV1	39	298639	2239587	58.84	96461	98.54	0	0	d__Bacteria;p__Actinobacteriota;c__Actinomycetia;o__Actinomycetales;f__Bifidobacteriaceae;g__Bifidobacterium;s__Bifidobacterium breve
OP59wO9	I1	55.8215	ASV108	133	70720	1852200	60.48	23418	98.56	0.44	0	d__Bacteria;p__Actinobacteriota;c__Actinomycetia;o__Actinomycetales;f__Bifidobacteriaceae;g__Bifidobacterium;s__Bifidobacterium animalis
OP54wP13	I1	59.9096	ASV1	309	51297	2175558	58.74	12190	94.93	0.97	0	d__Bacteria;p__Actinobacteriota;c__Actinomycetia;o__Actinomycetales;f__Bifidobacteriaceae;g__Bifidobacterium;s__Bifidobacterium breve
OP57wP5	I1	56.8825	ASV1	158	62416	2238066	58.82	25729	99.19	0.46	0	d__Bacteria;p__Actinobacteriota;c__Actinomycetia;o__Actinomycetales;f__Bifidobacteriaceae;g__Bifidobacterium;s__Bifidobacterium breve
OP59wP6	I1	63.6018	ASV108	150	87398	1839295	60.51	20771	97.84	1.01	0	d__Bacteria;p__Actinobacteriota;c__Actinomycetia;o__Actinomycetales;f__Bifidobacteriaceae;g__Bifidobacterium;s__Bifidobacterium animalis
OP60wP15	I1	236.892	ASV48	33	303619	1988476	32.08	115646	99.39	0	0	d__Bacteria;p__Firmicutes_A;c__Clostridia;o__Tissierellales;f__Peptoniphilaceae;g__Finegoldia;s__Finegoldia magna_H
OP54wP17	I1	70.8515	ASV1	282	49770	2183881	58.79	14628	99.08	1.68	0	d__Bacteria;p__Actinobacteriota;c__Actinomycetia;o__Actinomycetales;f__Bifidobacteriaceae;g__Bifidobacterium;s__Bifidobacterium breve
OP54wP19	I1	50.5909	ASV1	67	121039	2365871	58.9	59984	100	0	0	d__Bacteria;p__Actinobacteriota;c__Actinomycetia;o__Actinomycetales;f__Bifidobacteriaceae;g__Bifidobacterium;s__Bifidobacterium breve
OP54wP20	I1	67.6005	ASV1	253	85156	2159599	58.75	15162	97.7	1.01	0	d__Bacteria;p__Actinobacteriota;c__Actinomycetia;o__Actinomycetales;f__Bifidobacteriaceae;g__Bifidobacterium;s__Bifidobacterium breve
OP54wP21	I1	64.3591	ASV1	226	104744	2217802	58.73	19047	97	0.99	0	d__Bacteria;p__Actinobacteriota;c__Actinomycetia;o__Actinomycetales;f__Bifidobacteriaceae;g__Bifidobacterium;s__Bifidobacterium breve
OP58wP21	I1	52.8284	ASV55	79	307713	2950286	46.63	108938	99.46	0.09	0	d__Bacteria;p__Firmicutes;c__Bacilli;o__Lactobacillales;f__Lactobacillaceae;g__Lacticaseibacillus;s__Lacticaseibacillus rhamnosus
OP54wP3	I1	75.4715	ASV219	229	70121	1964222	52.15	16491	97.98	0.93	0	d__Bacteria;p__Firmicutes;c__Bacilli;o__Lactobacillales;f__Lactobacillaceae;g__Limosilactobacillus;s__Limosilactobacillus fermentum

[truncated: 2 more sheets: S10, S11]
